# Supplementary material for: Structure and charge analysis of a cyclic alu­minium hy­dride: cyclo-1,5-bis-μ-di­methyl­amino-3,7-di-μ-hy­drido-2,4,6,8-tetra­kis­(di­methyl­alu­minium)
Source: Acta Crystallogr C Struct Chem. 2023 Jan 1;79(Pt 1):12–7. doi: 10.1107/S2053229622011391 (PMC9813926; doi:10.1107/S2053229622011391)
Supplement: Supplementary file 1 [file c-79-00012-sup1.cif]

##############################################################################
#                                                                            #
# This CIF contains the data in a paper accepted for publication in          #
# Acta Crystallographica Section C. It conforms to the requirements of       #
# Notes for Authors for Acta Crystallographica Section C, and has been       #
# peer reviewed under the auspices of the IUCr Commission on Journals.       #
#                                                                            #
# Full details of the Crystallographic Information File format               #
# are given in the paper "The Crystallographic Information File (CIF):       #
# a New Standard Archive File for Crystallography" by S. R. Hall, F. H.      #
# Allen and I. D. Brown [Acta Cryst. (1991), A47, 655-685].                  #
#                                                                            #
# The current version of the core CIF dictionary is obtainable from          #
# ftp://ftp.iucr.org/pub/cif_core.dic.                                       #
#                                                                            #
# Software is freely available for graphical display of the structure(s)     #
# in this CIF. For information consult the CIF software page                 #
# http://www.iucr.org/resources/cif/software.                                #
#                                                                            #
# This file may be used for bona fide research purposes within the           #
# scientific community so long as proper attribution is given to the journal # 
# article from which it was obtained.                                        #
#                                                                            #
##############################################################################
data_I
_audit_creation_method     'SHELXL-2018/3'
_chemical_name_systematic
;\
<i>cyclo</i>-Di-\m-dimethylamino-1:2\k^2^<i>N</i>:<i>N</i>;\
3:4\k^2^<i>N</i>:<i>N</i>-di-\m-hydrido-1:4\k^2^<i>H</i>:<i>H</i>;\
2:3\k^2^<i>N</i>:<i>N</i>-octamethyl-1\k^2^<i>C</i>,2\k^2^<i>C</i>,\
3\k^2^<i>C</i>,4\k^2^<i>C</i>-tetraaluminium
;
_chemical_name_common
;\
<i>cyclo</i>-1,5-Bis-\m-dimethylamino-3,7-di-\m-hydrido-2,4,6,8-\
tetrakis(dimethylaluminum)
;
_chemical_formula_moiety     'C12 H38 Al4 N2'
_chemical_formula_sum     'C12 H38 Al4 N2'
_chemical_formula_iupac     '[Al4 (C H3)8 (C2 H7 N1)2 H2]'
_chemical_formula_weight     318.36
_chemical_melting_point     371
_space_group_crystal_system     monoclinic
_space_group_name_H-M_alt     'P 21/n'
_space_group_name_Hall     '-P 2yn'
loop_
    _space_group_symop_operation_xyz
    'x, y, z'
    'x+1/2, -y+1/2, z+1/2'
    '-x, -y, -z'
    '-x-1/2, y-1/2, -z-1/2'
_cell_length_a     14.175(13)
_cell_length_b     10.378(11)
_cell_length_c     7.692(7)
_cell_angle_alpha     90
_cell_angle_beta     90.74(4)
_cell_angle_gamma     90
_cell_volume     1131.5(19)
_cell_formula_units_Z     2
_cell_measurement_reflns_used     18
_cell_measurement_theta_min     6.6
_cell_measurement_theta_max     32.0
_cell_measurement_temperature     295(2)
_exptl_crystal_description     block
_exptl_crystal_colour     white
_exptl_crystal_size_max     0.48
_exptl_crystal_size_mid     0.40
_exptl_crystal_size_min     0.17
_exptl_crystal_density_diffrn     0.934
_exptl_crystal_density_meas     ?
_exptl_crystal_F_000     352
loop_
    _exptl_crystal_face_index_h
    _exptl_crystal_face_index_k
    _exptl_crystal_face_index_l
    _exptl_crystal_face_perp_dist
    -1 1 0 0.083
    1 -1 0 0.083
    1 1 0 0.200
    -1 -1 0 0.200
    0 0 1 0.240
    0 0 -1 0.240
_exptl_absorpt_coefficient_mu     1.826
_exptl_absorpt_correction_type     gaussian
_exptl_absorpt_process_details
;
Busing & Levy (1957); 8 \\times 8 \\times 8 grid
;
_exptl_absorpt_correction_T_min     0.46
_exptl_absorpt_correction_T_max     0.71
_diffrn_ambient_temperature     295(2)
_diffrn_source     'sealed X-ray tube'
_diffrn_radiation_type     CuK\a
_diffrn_radiation_wavelength     1.5418
_diffrn_radiation_monochromator     'oriented graphite 200 reflection'
_diffrn_measurement_device_type     'Picker 4-circle diffractometer'
_diffrn_measurement_method     '\q/2\q scans'
_diffrn_detector_area_resol_mean     ?
_diffrn_reflns_number     3367
_diffrn_reflns_av_R_equivalents     0.068
_diffrn_reflns_av_unetI/netI     0.0487
_diffrn_reflns_theta_min     5.283
_diffrn_reflns_theta_max     57.974
_diffrn_reflns_theta_full     57.974
_diffrn_measured_fraction_theta_max     1.000
_diffrn_measured_fraction_theta_full     1.000
_diffrn_reflns_limit_h_min     -15
_diffrn_reflns_limit_h_max     15
_diffrn_reflns_limit_k_min     -11
_diffrn_reflns_limit_k_max     11
_diffrn_reflns_limit_l_min     0
_diffrn_reflns_limit_l_max     8
_diffrn_standards_number     3
_diffrn_standards_interval_count     120
_diffrn_standards_decay_%     0(2)
_refine_special_details     ?
_reflns_number_total     1582
_reflns_number_gt     1352
_reflns_threshold_expression     'I > 2\s(I)'
_refine_ls_structure_factor_coef     Fsqd
_refine_ls_matrix_type     full
_refine_ls_R_factor_all     0.0478
_refine_ls_R_factor_gt     0.0389
_refine_ls_wR_factor_gt     0.1038
_refine_ls_wR_factor_ref     0.1096
_refine_ls_goodness_of_fit_ref     1.071
_refine_ls_restrained_S_all     1.071
_refine_ls_number_reflns     1582
_refine_ls_number_parameters     93
_refine_ls_number_restraints     0
_refine_ls_hydrogen_treatment     mixed
_refine_ls_weighting_scheme     calc
_refine_ls_weighting_details
              'w=1/[\s^2^(Fo^2^)+(0.0374P)^2^+0.3100P] where P=(Fo^2^+2Fc^2^)/3'
_atom_sites_solution_hydrogens     mixed
_atom_sites_solution_primary     heavy
_atom_sites_solution_secondary     difmap
_refine_ls_shift/su_max     0.020
_refine_ls_shift/su_mean     0.001
_refine_diff_density_max     0.183
_refine_diff_density_min     -0.196
_refine_ls_extinction_method
;
SHELXL2018 (Sheldrick, 2015)
;
_refine_ls_extinction_coef     0.0017(6)
_refine_ls_extinction_expression
                                  'Fc^*^=kFc[1+0.001xFc^2^\l^3^/sin(2\q)]^-1/4^'
loop_
    _atom_type_symbol
    _atom_type_description
    _atom_type_scat_dispersion_real
    _atom_type_scat_dispersion_imag
    _atom_type_scat_source
    'Al' 'Al' 0.2130 0.2455
                         'International Tables Vol C Tables 4.2.6.8 and 6.1.1.4'
    'N' 'N' 0.0311 0.0180
                         'International Tables Vol C Tables 4.2.6.8 and 6.1.1.4'
    'C' 'C' 0.0181 0.0091
                         'International Tables Vol C Tables 4.2.6.8 and 6.1.1.4'
    'H' 'H' 0.0000 0.0000
                         'International Tables Vol C Tables 4.2.6.8 and 6.1.1.4'
_computing_data_collection
;
Corfield & Gainsford (1972)
;
_computing_cell_refinement
;
Corfield & Gainsford (1972)
;
_computing_data_reduction
;
Data reduction followed procedures in
Corfield <i>et al.</i> (1973) with <i>p</i> = 0.06
;
_computing_structure_solution
;
structure solved by heavy atom method with local programs
;
_computing_structure_refinement
;
SHELXL2018 (Sheldrick, 2015)
;
_computing_molecular_graphics
;
ORTEPIII (Burnett & Johnson, 1996) and ORTEP-3 (Farrugia, 2012)
;
_computing_publication_material
;
publCIF (Westrip, 2010)
;
loop_
    _atom_site_type_symbol
    _atom_site_label
    _atom_site_fract_x
    _atom_site_fract_y
    _atom_site_fract_z
    _atom_site_U_iso_or_equiv
    _atom_site_adp_type
    _atom_site_calc_flag
    _atom_site_occupancy
    _atom_site_disorder_assembly
    _atom_site_disorder_group
    Al Al1 0.65285(5) 0.51751(7) 0.41280(10) 0.0637(3) Uani d 1 . .
    Al Al2 0.48132(5) 0.72363(7) 0.47924(11) 0.0714(3) Uani d 1 . .
    N N1 0.61044(13) 0.67245(17) 0.5299(2) 0.0604(5) Uani d 1 . .
    C C1 0.7692(2) 0.4493(3) 0.5148(5) 0.1004(10) Uani d 1 . .
    H H1A 0.764793 0.449804 0.639229 0.151 Uiso calc 1 . .
    H H1B 0.821432 0.501832 0.480213 0.151 Uiso calc 1 . .
    H H1C 0.778652 0.362564 0.475149 0.151 Uiso calc 1 . .
    C C2 0.6421(2) 0.5293(3) 0.1614(4) 0.1014(10) Uani d 1 . .
    H H2A 0.578482 0.551219 0.129196 0.152 Uiso calc 1 . .
    H H2B 0.658356 0.447829 0.110710 0.152 Uiso calc 1 . .
    H H2C 0.684249 0.594546 0.120067 0.152 Uiso calc 1 . .
    C C3 0.4321(3) 0.8403(3) 0.6563(5) 0.1305(14) Uani d 1 . .
    H H3A 0.432406 0.797535 0.766972 0.196 Uiso calc 1 . .
    H H3B 0.368677 0.864676 0.625666 0.196 Uiso calc 1 . .
    H H3C 0.470986 0.915884 0.663073 0.196 Uiso calc 1 . .
    C C4 0.4578(3) 0.7665(4) 0.2361(5) 0.1150(12) Uani d 1 . .
    H H4A 0.446300 0.688924 0.171200 0.172 Uiso calc 1 . .
    H H4B 0.511835 0.809927 0.190111 0.172 Uiso calc 1 . .
    H H4C 0.403670 0.821806 0.226961 0.172 Uiso calc 1 . .
    C C5 0.6745(2) 0.7810(3) 0.4799(4) 0.0897(9) Uani d 1 . .
    H H5A 0.673112 0.791362 0.355897 0.134 Uiso calc 1 . .
    H H5B 0.737792 0.761947 0.517927 0.134 Uiso calc 1 . .
    H H5C 0.653740 0.859217 0.533990 0.134 Uiso calc 1 . .
    C C6 0.6213(2) 0.6521(3) 0.7221(3) 0.0858(8) Uani d 1 . .
    H H6A 0.582310 0.581384 0.757271 0.129 Uiso calc 1 . .
    H H6B 0.602508 0.728784 0.782288 0.129 Uiso calc 1 . .
    H H6C 0.686069 0.633178 0.749782 0.129 Uiso calc 1 . .
    H H1 0.4342(14) 0.5804(18) 0.517(2) 0.053(5) Uiso d 1 . .
loop_
    _atom_site_aniso_label
    _atom_site_aniso_U_11
    _atom_site_aniso_U_22
    _atom_site_aniso_U_33
    _atom_site_aniso_U_12
    _atom_site_aniso_U_13
    _atom_site_aniso_U_23
    Al1 0.0583(4) 0.0611(5) 0.0718(5) -0.0003(3) -0.0012(3) 0.0051(3)
    Al2 0.0704(5) 0.0497(4) 0.0941(6) 0.0006(3) 0.0036(4) 0.0002(4)
    N1 0.0680(12) 0.0534(11) 0.0596(11) -0.0141(9) -0.0020(9) 0.0055(9)
    C1 0.0787(19) 0.104(2) 0.118(3) 0.0152(17) -0.0096(18) 0.013(2)
    C2 0.107(2) 0.118(3) 0.0786(19) 0.0213(19) 0.0050(17) -0.0099(18)
    C3 0.138(3) 0.086(2) 0.168(4) 0.020(2) 0.034(3) -0.032(2)
    C4 0.112(3) 0.114(3) 0.118(3) 0.022(2) -0.027(2) 0.023(2)
    C5 0.0874(19) 0.0711(18) 0.110(2) -0.0281(14) -0.0003(17) 0.0095(16)
    C6 0.104(2) 0.090(2) 0.0631(16) -0.0140(16) -0.0086(15) -0.0027(14)
_geom_special_details
;
 All esds (except the esd in the dihedral angle between two l.s. planes)
 are estimated using the full covariance matrix.  The cell esds are taken
 into account individually in the estimation of esds in distances, angles
 and torsion angles; correlations between esds in cell parameters are only
 used when they are defined by crystal symmetry.  An approximate (isotropic)
 treatment of cell esds is used for estimating esds involving l.s. planes.
;
loop_
    _geom_bond_atom_site_label_1
    _geom_bond_atom_site_label_2
    _geom_bond_site_symmetry_2
    _geom_bond_distance
    _geom_bond_publ_flag
    Al1 C2 . 1.941(4) ?
    Al1 N1 . 1.942(3) ?
    Al1 C1 . 1.950(3) ?
    Al1 H1 3_666 1.692(19) ?
    Al2 N1 . 1.941(3) ?
    Al2 C4 . 1.947(4) ?
    Al2 C3 . 1.958(4) ?
    Al2 H1 . 1.657(19) ?
    N1 C6 . 1.499(3) ?
    N1 C5 . 1.501(3) ?
    C1 H1A . 0.9600 ?
    C1 H1B . 0.9600 ?
    C1 H1C . 0.9600 ?
    C2 H2A . 0.9600 ?
    C2 H2B . 0.9600 ?
    C2 H2C . 0.9600 ?
    C3 H3A . 0.9600 ?
    C3 H3B . 0.9600 ?
    C3 H3C . 0.9600 ?
    C4 H4A . 0.9600 ?
    C4 H4B . 0.9600 ?
    C4 H4C . 0.9600 ?
    C5 H5A . 0.9600 ?
    C5 H5B . 0.9600 ?
    C5 H5C . 0.9600 ?
    C6 H6A . 0.9600 ?
    C6 H6B . 0.9600 ?
    C6 H6C . 0.9600 ?
loop_
    _geom_angle_atom_site_label_1
    _geom_angle_atom_site_label_2
    _geom_angle_atom_site_label_3
    _geom_angle_site_symmetry_1
    _geom_angle_site_symmetry_3
    _geom_angle
    _geom_angle_publ_flag
    C2 Al1 N1 . . 112.90(12) ?
    C2 Al1 C1 . . 118.58(15) ?
    N1 Al1 C1 . . 112.29(13) ?
    C2 Al1 H1 . 3_666 107.9(7) ?
    N1 Al1 H1 . 3_666 96.8(7) ?
    C1 Al1 H1 . 3_666 105.7(6) ?
    N1 Al2 C4 . . 113.88(13) ?
    N1 Al2 C3 . . 111.93(15) ?
    C4 Al2 C3 . . 117.96(18) ?
    N1 Al2 H1 . . 95.8(7) ?
    C4 Al2 H1 . . 108.0(7) ?
    C3 Al2 H1 . . 106.5(7) ?
    C6 N1 C5 . . 107.7(2) ?
    C6 N1 Al2 . . 108.73(17) ?
    C5 N1 Al2 . . 108.40(17) ?
    C6 N1 Al1 . . 108.20(17) ?
    C5 N1 Al1 . . 108.11(18) ?
    Al2 N1 Al1 . . 115.49(10) ?
    Al1 C1 H1A . . 109.5 ?
    Al1 C1 H1B . . 109.5 ?
    H1A C1 H1B . . 109.5 ?
    Al1 C1 H1C . . 109.5 ?
    H1A C1 H1C . . 109.5 ?
    H1B C1 H1C . . 109.5 ?
    Al1 C2 H2A . . 109.5 ?
    Al1 C2 H2B . . 109.5 ?
    H2A C2 H2B . . 109.5 ?
    Al1 C2 H2C . . 109.5 ?
    H2A C2 H2C . . 109.5 ?
    H2B C2 H2C . . 109.5 ?
    Al2 C3 H3A . . 109.5 ?
    Al2 C3 H3B . . 109.5 ?
    H3A C3 H3B . . 109.5 ?
    Al2 C3 H3C . . 109.5 ?
    H3A C3 H3C . . 109.5 ?
    H3B C3 H3C . . 109.5 ?
    Al2 C4 H4A . . 109.5 ?
    Al2 C4 H4B . . 109.5 ?
    H4A C4 H4B . . 109.5 ?
    Al2 C4 H4C . . 109.5 ?
    H4A C4 H4C . . 109.5 ?
    H4B C4 H4C . . 109.5 ?
    N1 C5 H5A . . 109.5 ?
    N1 C5 H5B . . 109.5 ?
    H5A C5 H5B . . 109.5 ?
    N1 C5 H5C . . 109.5 ?
    H5A C5 H5C . . 109.5 ?
    H5B C5 H5C . . 109.5 ?
    N1 C6 H6A . . 109.5 ?
    N1 C6 H6B . . 109.5 ?
    H6A C6 H6B . . 109.5 ?
    N1 C6 H6C . . 109.5 ?
    H6A C6 H6C . . 109.5 ?
    H6B C6 H6C . . 109.5 ?
loop_
    _geom_torsion_atom_site_label_1
    _geom_torsion_atom_site_label_2
    _geom_torsion_atom_site_label_3
    _geom_torsion_atom_site_label_4
    _geom_torsion_site_symmetry_1
    _geom_torsion_site_symmetry_2
    _geom_torsion_site_symmetry_3
    _geom_torsion_site_symmetry_4
    _geom_torsion
    _geom_torsion_publ_flag
    H1 Al2 N1 Al1 . . . . 50.1(7) ?
    Al1 N1 Al2 H1 . . . 3_666 30.4(4) ?
    N1 Al1 C1 H1A . . . . 44.9 ?
    N1 Al1 C2 H2A . . . . -54.7 ?
    N1 Al2 C3 H3A . . . . -61.1 ?
    N1 Al2 C4 H4A . . . . 82.9 ?
    Al1 N1 C5 H5A . . . . 58.4 ?
    Al1 N1 C6 H6A . . . . -61.8 ?
_shelx_space_group_comment
;
The symmetry employed for this shelxl refinement is uniquely defined
by the following loop, which should always be used as a source of
symmetry information in preference to the above space-group names.
They are only intended as comments.
;
_shelx_estimated_absorpt_T_min     0.474
_shelx_estimated_absorpt_T_max     0.747
_shelx_hkl_file
;
   2   0   0 17517.1   744.3
   4   0   0 24152.0  1026.9
   6   0   0 28025.8  1192.6
   8   0   0 11005.3   473.1
  10   0   0  4563.8   204.0
  12   0   0   598.9    46.4
  14   0   0    86.2    29.1
   1   1   0 59252.3  1779.9
   2   1   0 24802.5   745.2
   3   1   0 65885.1  1978.0
   4   1   0 89651.7  2691.8
   5   1   0  7814.7   236.9
   6   1   0 49041.9  1474.0
   7   1   0 38534.1  1159.4
   8   1   0 10104.9   307.8
   9   1   0  2236.4    74.2
  10   1   0  2492.8    83.4
  11   1   0   602.6    32.2
  12   1   0  1039.4    44.5
  13   1   0   824.0    39.2
  14   1   0   576.4    32.8
  15   1   0     6.0    32.4
   0   2   0 25674.6  1090.9
   1   2   0 16476.0   495.7
   2   2   0149757.4  4496.0
   3   2   0 72394.9  2174.6
   4   2   0 41827.6  1257.4
   5   2   0  8816.5   267.4
   6   2   0   318.7    17.8
   7   2   0  4256.5   132.3
   8   2   0    39.7    37.4
   9   2   0    84.7    28.2
  10   2   0 12198.8   373.1
  11   2   0    38.9    30.0
  12   2   0   443.6    30.5
  13   2   0   318.9    27.6
  14   2   0  1925.0    68.9
  15   2   0    47.4    21.0
   1   3   0  2966.1    91.6
   2   3   0 14769.5   445.5
   3   3   0 32109.4   965.8
   4   3   0  3028.1    94.4
   5   3   0   436.8    20.4
   6   3   0  3652.5   114.2
   7   3   0  3696.5   116.5
   8   3   0  9204.5   281.9
   9   3   0 20874.5   632.5
  10   3   0  6722.9   209.7
  11   3   0   650.5    35.2
  12   3   0    62.8    27.6
  13   3   0  2834.7    96.0
  14   3   0   996.9    42.1
  15   3   0    37.1    21.6
   0   4   0 78342.3  3327.4
   1   4   0   235.6    15.7
   2   4   0   925.1    33.0
   3   4   0  1241.3    42.1
   4   4   0  3073.4    96.6
   5   4   0  7499.7   229.1
   6   4   0 33094.5   997.3
   7   4   0 17758.5   538.1
   8   4   0   584.5    30.7
   9   4   0  3314.9   107.9
  10   4   0  2547.6    86.1
  11   4   0   261.0    25.6
  12   4   0   866.5    39.7
  13   4   0   292.9    25.0
  14   4   0   195.2    21.4
   1   5   0 22393.0   675.8
   2   5   0   406.7    21.1
   3   5   0   197.5    17.1
   4   5   0 13065.6   396.4
   5   5   0   419.4    24.0
   6   5   0   236.1    21.7
   7   5   0 12303.9   375.1
   8   5   0    37.4    30.2
   9   5   0   229.1    24.5
  10   5   0  3363.0   110.3
  11   5   0   148.7    24.2
  12   5   0  3133.2   103.8
  13   5   0   372.9    25.8
  14   5   0    71.6    18.4
   0   6   0  6008.3   262.8
   1   6   0    52.5    20.8
   2   6   0  4258.1   133.6
   3   6   0   403.2    24.7
   4   6   0 31285.1   943.8
   5   6   0  7926.2   243.9
   6   6   0     6.2    34.4
   7   6   0   995.2    40.9
   8   6   0   305.9    25.4
   9   6   0   179.2    24.1
  10   6   0  1055.0    43.7
  11   6   0  1948.3    69.1
  12   6   0    41.1    34.5
  13   6   0   405.6    24.2
   1   7   0   735.6    35.3
   2   7   0 11821.3   361.4
   3   7   0 27664.7   836.3
   4   7   0   255.0    24.5
   5   7   0  1845.9    65.3
   6   7   0   777.0    36.5
   7   7   0   364.7    26.9
   8   7   0  1976.7    69.8
   9   7   0  1168.0    46.6
  10   7   0   880.5    38.3
  11   7   0   448.3    26.1
  12   7   0    29.6    22.7
   0   8   0  1751.0    92.1
   1   8   0  8295.9   257.2
   2   8   0    48.7    33.7
   3   8   0  5008.1   159.1
   4   8   0    86.3    25.1
   5   8   0  1396.4    53.9
   6   8   0  2870.5    96.0
   7   8   0  1871.7    66.7
   8   8   0    27.8    26.4
   9   8   0  2345.9    80.1
  10   8   0   422.3    25.4
  11   8   0    59.7    16.7
   1   9   0  3157.5   105.4
   2   9   0  1616.0    80.4
   3   9   0  2299.7    92.3
   4   9   0  1597.5    59.9
   5   9   0  2348.7    80.8
   6   9   0   488.4    29.4
   7   9   0   880.5    38.4
   8   9   0   549.5    29.0
   9   9   0     2.6    21.0
   0  10   0    34.0    28.8
   1  10   0    83.0    25.8
   2  10   0    22.8    22.8
   3  10   0   298.4    25.4
   4  10   0    57.3    26.7
   5  10   0  1706.2    61.7
   6  10   0   423.6    25.4
   7  10   0    30.2    21.1
   1  11   0   319.4    22.6
   2  11   0   485.5    26.2
   3  11   0  1860.0    64.7
   4  11   0   331.6    21.8
 -15   0   1   982.7    83.5
 -13   0   1   671.1    70.6
 -11   0   1  6757.0   421.7
  -9   0   1  1375.7    98.4
  -7   0   1 18918.4  1142.2
  -5   0   1 28449.2  1711.3
  -3   0   1   487.4    35.0
  -1   0   1146937.3  8818.0
   1   0   1262589.6 15756.4
   3   0   1  3777.0   229.7
   5   0   1 11834.6   714.9
   7   0   1 50056.0  3010.1
   9   0   1   255.6    42.7
  11   0   1  1856.1   131.5
  13   0   1   123.5    44.7
  15   0   1    78.6    38.3
 -15   1   1   933.5    56.5
 -14   1   1     8.7    36.4
 -13   1   1   434.7    41.9
 -12   1   1  2519.5   122.0
 -11   1   1  2197.0   107.9
 -10   1   1  1837.3    91.5
  -9   1   1  8684.9   376.7
  -8   1   1   279.9    28.1
  -7   1   1  3381.4   149.8
  -6   1   1  7940.2   341.5
  -5   1   1  6930.7   297.9
  -4   1   1 11399.6   486.7
  -3   1   1  7363.5   314.8
  -2   1   1 36847.9  1565.2
  -1   1   1 13398.1  1620.5
   0   1   1 64298.2  2733.5
   1   1   1  9552.5   407.8
   2   1   1   966.0    43.9
   3   1   1  7809.8   333.9
   4   1   1 15670.8   668.0
   5   1   1 83171.1  3532.8
   6   1   1    44.8    18.1
   7   1   1  9701.7   417.2
   8   1   1 15015.1   643.6
   9   1   1  1558.4    77.8
  10   1   1  2977.2   137.9
  11   1   1  1368.2    74.8
  12   1   1   178.9    36.1
  13   1   1   663.6    50.3
  14   1   1   939.4    59.5
  15   1   1   494.1    40.7
 -15   2   1    55.9    36.4
 -14   2   1    21.8    21.8
 -13   2   1  1065.2    65.3
 -12   2   1    39.5    32.6
 -11   2   1   486.8    43.5
 -10   2   1   172.1    35.5
  -9   2   1 26245.9  1121.7
  -8   2   1  6056.9   264.8
  -7   2   1   304.0    27.4
  -6   2   1  2787.7   124.3
  -5   2   1  1180.6    56.4
  -4   2   1  3401.6   148.7
  -3   2   1 57952.9  2461.7
  -2   2   1 13767.5   586.7
  -1   2   1131665.9  5589.5
   0   2   1    38.7    12.4
   1   2   1  2809.0   530.0
   2   2   1  7592.0   325.2
   3   2   1   611.3    33.0
   4   2   1   558.0    31.9
   5   2   1 34356.8  1462.1
   6   2   1  4270.6   186.8
   7   2   1  3906.1   172.5
   8   2   1   891.6    49.9
   9   2   1   941.4    54.9
  10   2   1   813.0    52.6
  11   2   1  2404.7   116.6
  12   2   1   997.4    62.7
  13   2   1   817.0    55.3
  14   2   1   251.1    33.1
  15   2   1   431.1    37.5
 -14   3   1   228.0    31.9
 -13   3   1   977.9    60.2
 -12   3   1  2755.1   132.2
 -11   3   1  1519.4    80.7
 -10   3   1  8423.4   368.4
  -9   3   1  4670.4   209.0
  -8   3   1  9333.3   404.2
  -7   3   1  8042.5   348.3
  -6   3   1 16696.0   714.0
  -5   3   1   605.4    35.6
  -4   3   1  1390.2    65.4
  -3   3   1    17.1    19.7
  -2   3   1168441.3  7149.4
  -1   3   1 34249.1  1456.1
   0   3   1  3304.9   144.1
   1   3   1   415.0    26.3
   2   3   1  7009.4   301.4
   3   3   1 28631.7  1219.0
   4   3   1  7000.2   301.7
   5   3   1   708.2    39.2
   6   3   1    39.4    20.4
   7   3   1  2504.5   114.8
   8   3   1   243.0    31.2
   9   3   1  5768.4   255.0
  10   3   1  6066.7   269.0
  11   3   1  1128.4    66.1
  12   3   1    90.0    33.0
  13   3   1    58.4    30.8
  14   3   1  1230.4    68.5
 -14   4   1  1021.2    58.2
 -13   4   1  1048.6    61.7
 -12   4   1    68.8    41.5
 -11   4   1   826.3    54.8
 -10   4   1   102.2    31.4
  -9   4   1  3051.9   141.5
  -8   4   1 12586.4   542.8
  -7   4   1 14483.2   622.2
  -6   4   1 10695.5   460.6
  -5   4   1 68437.2  2909.0
  -4   4   1 19308.2   824.3
  -3   4   1    36.8    19.7
  -2   4   1   888.8    45.7
  -1   4   1   684.8    37.7
   0   4   1  8195.9   352.3
   1   4   1 42741.8  1817.7
   2   4   1  1977.0    90.0
   3   4   1    12.5    20.9
   4   4   1   291.4    25.3
   5   4   1    88.6    22.2
   6   4   1  1504.4    73.8
   7   4   1  8349.8   362.2
   8   4   1  3409.5   155.2
   9   4   1   105.3    31.1
  10   4   1  1277.8    71.2
  11   4   1   181.8    34.4
  12   4   1    65.4    42.5
  13   4   1   408.3    39.9
  14   4   1   988.2    57.8
 -13   5   1   175.4    27.8
 -12   5   1   782.9    51.3
 -11   5   1  4420.9   200.9
 -10   5   1   149.0    34.5
  -9   5   1  2311.3   111.2
  -8   5   1   405.3    36.8
  -7   5   1  2791.5   129.1
  -6   5   1  9507.4   411.7
  -5   5   1  7252.4   315.1
  -4   5   1  2094.8    97.3
  -3   5   1  5001.9   218.8
  -2   5   1  1503.0    72.3
  -1   5   1 13011.1   557.8
   0   5   1 27439.3  1169.8
   1   5   1 17682.1   756.1
   2   5   1 15376.0   658.4
   3   5   1   261.6    27.1
   4   5   1  1428.2    70.1
   5   5   1  3454.7   155.1
   6   5   1  3203.6   145.2
   7   5   1    66.9    35.2
   8   5   1  8040.2   351.3
   9   5   1   276.6    36.3
  10   5   1    65.2    29.8
  11   5   1  1738.3    89.1
  12   5   1   203.8    32.6
  13   5   1   305.8    34.6
 -13   6   1   208.1    26.9
 -12   6   1  1234.4    67.5
 -11   6   1    58.3    38.3
 -10   6   1  1311.2    71.9
  -9   6   1  1439.1    76.1
  -8   6   1   354.5    37.3
  -7   6   1   202.0    33.5
  -6   6   1   690.8    46.2
  -5   6   1  5343.5   236.1
  -4   6   1  6067.2   266.2
  -3   6   1 21700.8   928.1
  -2   6   1   137.1    28.3
  -1   6   1   270.7    30.9
   0   6   1  2634.6   121.1
   1   6   1  2652.6   122.1
   2   6   1   675.5    43.8
   3   6   1  8315.6   360.9
   4   6   1   198.2    31.6
   5   6   1  5519.2   243.5
   6   6   1  6857.5   300.8
   7   6   1  2477.8   117.5
   8   6   1  2689.9   127.3
   9   6   1    23.7    23.7
  10   6   1    46.9    33.8
  11   6   1  1456.9    78.6
  12   6   1  1951.0    96.5
  13   6   1   114.0    24.1
 -12   7   1   121.5    24.6
 -11   7   1    54.9    36.1
 -10   7   1   569.2    44.0
  -9   7   1   348.8    35.7
  -8   7   1  1985.1    98.7
  -7   7   1  1704.0    87.3
  -6   7   1   330.8    36.4
  -5   7   1   938.4    56.2
  -4   7   1  7615.5   333.2
  -3   7   1   283.3    36.0
  -2   7   1 14078.1   606.8
  -1   7   1   881.9    55.4
   0   7   1   384.2    38.8
   1   7   1  2425.6   115.3
   2   7   1  8257.5   360.4
   3   7   1  8945.6   389.7
   4   7   1 19949.3   855.9
   5   7   1  2320.2   111.5
   6   7   1    17.9    33.1
   7   7   1   237.3    34.4
   8   7   1     9.6    37.8
   9   7   1  2216.4   108.1
  10   7   1  1137.6    65.2
  11   7   1    93.4    27.5
  12   7   1    18.6    24.7
 -10   8   1    42.8    28.9
  -9   8   1   338.4    34.1
  -8   8   1  1623.1    83.5
  -7   8   1   438.1    40.5
  -6   8   1   909.2    57.7
  -5   8   1  3341.8   155.3
  -4   8   1   321.1    37.5
  -3   8   1   171.9    36.0
  -2   8   1  6273.3   278.5
  -1   8   1    24.4    24.4
   0   8   1   960.6    60.9
   1   8   1  1456.9    78.9
   2   8   1  9627.9   420.2
   3   8   1   185.0    35.9
   4   8   1   147.2    34.3
   5   8   1   220.4    35.5
   6   8   1    22.2    22.2
   7   8   1   432.7    41.0
   8   8   1  4025.6   183.2
   9   8   1    42.2    28.6
  10   8   1  1741.8    87.6
  -9   9   1    24.8    33.1
  -8   9   1   104.9    27.7
  -7   9   1   521.6    41.3
  -6   9   1  3267.3   152.2
  -5   9   1   686.5    48.4
  -4   9   1  1473.1    79.5
  -3   9   1   346.1    39.2
  -2   9   1  1147.5    67.1
  -1   9   1  1223.0    70.3
   0   9   1  2287.5   113.6
   1   9   1    29.6    40.6
   2   9   1  7143.0   316.4
   3   9   1   281.4    38.0
   4   9   1  1854.9    94.4
   5   9   1   985.3    59.6
   6   9   1  1286.3    71.0
   7   9   1    45.1    38.1
   8   9   1   342.8    33.3
   9   9   1   456.1    36.0
  -7  10   1   126.7    24.4
  -6  10   1   150.5    33.6
  -5  10   1   456.3    38.1
  -4  10   1  1882.1    94.7
  -3  10   1   299.5    33.7
  -2  10   1    82.0    31.2
  -1  10   1    22.8    22.8
   0  10   1   459.1    41.1
   1  10   1   451.1    40.1
   2  10   1    16.2    37.6
   3  10   1   130.3    31.6
   4  10   1   373.4    37.1
   5  10   1    40.6    34.5
   6  10   1  1312.1    69.9
   7  10   1    43.4    23.7
  -3  11   1   228.3    28.5
  -2  11   1  1370.6    71.8
  -1  11   1  1042.1    58.5
   0  11   1   139.3    27.1
   1  11   1    10.8    30.1
   2  11   1   697.4    45.9
   3  11   1   121.6    26.9
 -14   0   2   372.0    56.9
 -12   0   2  6768.8   424.9
 -10   0   2  3167.2   207.0
  -8   0   2    23.1    32.9
  -6   0   2 12192.8   738.5
  -4   0   2 20844.1  1255.5
  -2   0   2 24733.9  1487.1
   0   0   2 68389.0  4105.8
   2   0   2    33.2    18.7
   4   0   2  1830.6   116.0
   6   0   2 14649.7   885.7
   8   0   2 16708.9  1012.4
  10   0   2  1386.0   104.1
  12   0   2   349.3    54.6
  14   0   2   308.0    52.0
 -15   1   2   480.3    37.8
 -14   1   2   363.2    37.4
 -13   1   2    83.9    35.7
 -12   1   2   583.4    48.3
 -11   1   2  2559.7   122.7
 -10   1   2  3732.6   170.1
  -9   1   2  3707.3   167.6
  -8   1   2  2465.5   113.7
  -7   1   2    18.0    18.0
  -6   1   2  1203.1    58.7
  -5   1   2  6474.6   279.2
  -4   1   2   402.0    26.0
  -3   1   2  6941.1   297.9
  -2   1   2  3446.9   149.7
  -1   1   2  5711.7   245.6
   0   1   2  5936.1   254.7
   1   1   2  2896.4   126.7
   2   1   2 18093.2   771.0
   3   1   2   384.8    24.6
   4   1   2  9964.4   426.6
   5   1   2 12377.5   529.6
   6   1   2  7265.2   313.7
   7   1   2 11124.1   478.2
   8   1   2  3091.4   140.2
   9   1   2    68.4    38.3
  10   1   2  2413.0   115.7
  11   1   2  1760.9    91.1
  12   1   2  1911.1    97.6
  13   1   2    59.6    42.5
  14   1   2   436.3    41.5
  15   1   2   444.0    36.0
 -14   2   2   104.1    27.6
 -13   2   2   109.5    30.4
 -12   2   2   236.1    35.6
 -11   2   2    54.1    36.7
 -10   2   2  5649.0   251.3
  -9   2   2  2324.3   110.7
  -8   2   2 11912.9   513.2
  -7   2   2  1957.4    92.1
  -6   2   2  2351.6   107.1
  -5   2   2  1194.0    58.3
  -4   2   2   626.5    35.2
  -3   2   2  1568.7    72.6
  -2   2   2 27392.9  1165.8
  -1   2   2  4673.5   202.1
   0   2   2   939.9    45.7
   1   2   2 16312.7   696.1
   2   2   2  1756.7    79.9
   3   2   2  2051.7    92.5
   4   2   2 13882.3   593.8
   5   2   2  5796.2   251.4
   6   2   2 10857.8   466.6
   7   2   2  1334.7    66.2
   8   2   2   770.5    46.9
   9   2   2     6.1    42.8
  10   2   2  2851.0   134.9
  11   2   2    59.6    40.4
  12   2   2   714.8    50.6
  13   2   2   335.0    39.2
  14   2   2  1896.5    96.1
 -14   3   2   893.8    54.7
 -13   3   2   151.6    31.6
 -12   3   2   384.9    38.3
 -11   3   2   485.8    42.8
 -10   3   2  1525.1    80.7
  -9   3   2  8891.2   387.4
  -8   3   2  1681.5    83.7
  -7   3   2     1.4    29.3
  -6   3   2   666.6    41.2
  -5   3   2  4280.6   187.9
  -4   3   2    47.3    20.6
  -3   3   2 53178.7  2260.4
  -2   3   2  5946.7   256.9
  -1   3   2 42415.4  1803.3
   0   3   2  1527.4    70.8
   1   3   2   644.1    35.4
   2   3   2    95.3    18.9
   3   3   2  2003.4    91.0
   4   3   2   706.6    39.8
   5   3   2  7687.3   332.3
   6   3   2  2276.3   104.9
   7   3   2  3497.7   157.4
   8   3   2  1160.5    63.5
   9   3   2   498.2    41.8
  10   3   2  5451.0   243.8
  11   3   2  1277.3    71.9
  12   3   2    23.3    32.4
  13   3   2   496.7    42.1
  14   3   2   609.2    43.3
 -14   4   2    40.5    24.5
 -13   4   2   324.7    34.5
 -12   4   2  1932.4    96.6
 -11   4   2    66.2    29.1
 -10   4   2   199.7    35.5
  -9   4   2   753.2    49.8
  -8   4   2   228.9    33.3
  -7   4   2 13761.2   592.2
  -6   4   2 21520.0   920.4
  -5   4   2   485.3    35.1
  -4   4   2 19074.1   815.1
  -3   4   2   655.4    38.8
  -2   4   2  3143.7   139.7
  -1   4   2    18.7    23.6
   0   4   2 24382.5  1039.6
   1   4   2    50.6    24.0
   2   4   2 10141.7   435.9
   3   4   2 11178.4   480.2
   4   4   2  1843.0    86.5
   5   4   2   109.9    26.3
   6   4   2  2503.9   115.6
   7   4   2  3561.5   161.0
   8   4   2  5116.7   227.6
   9   4   2  2532.6   121.2
  10   4   2   178.8    35.7
  11   4   2    69.0    31.2
  12   4   2    61.0    29.7
  13   4   2    79.6    29.6
  14   4   2   289.2    31.1
 -13   5   2   186.4    27.5
 -12   5   2   549.0    41.3
 -11   5   2  1198.5    67.2
 -10   5   2  1363.2    73.8
  -9   5   2    46.0    30.4
  -8   5   2   141.3    36.5
  -7   5   2   799.7    50.6
  -6   5   2   117.3    30.0
  -5   5   2  8219.8   356.8
  -4   5   2  9251.6   399.9
  -3   5   2  4496.1   198.3
  -2   5   2   350.3    30.0
  -1   5   2  7956.5   344.5
   0   5   2 12303.7   528.7
   1   5   2 25664.0  1095.4
   2   5   2   101.2    29.9
   3   5   2  2393.9   110.3
   4   5   2  1268.0    65.4
   5   5   2  1119.7    60.2
   6   5   2   984.2    56.3
   7   5   2  4747.1   211.9
   8   5   2   515.8    42.8
   9   5   2  1452.2    77.7
  10   5   2   124.4    32.3
  11   5   2  1492.1    78.9
  12   5   2  1524.4    80.9
  13   5   2    43.8    35.0
 -12   6   2   208.2    30.6
 -11   6   2   946.4    56.1
 -10   6   2    62.1    27.6
  -9   6   2  1124.7    64.5
  -8   6   2  2569.5   122.4
  -7   6   2    71.3    29.9
  -6   6   2   173.3    31.2
  -5   6   2  1843.5    90.7
  -4   6   2  2667.1   124.5
  -3   6   2   134.6    30.1
  -2   6   2  6699.4   293.2
  -1   6   2    89.6    32.9
   0   6   2   298.5    33.0
   1   6   2  2077.1    99.4
   2   6   2    72.2    35.1
   3   6   2   122.4    31.1
   4   6   2  8743.6   380.2
   5   6   2  6113.8   269.3
   6   6   2   178.2    32.4
   7   6   2  6662.8   293.9
   8   6   2  1171.6    66.3
   9   6   2   281.6    36.2
  10   6   2   720.4    49.7
  11   6   2   527.1    40.2
  12   6   2   500.1    37.6
 -11   7   2    60.9    31.1
 -10   7   2   101.0    29.6
  -9   7   2  2771.5   131.2
  -8   7   2    54.5    32.2
  -7   7   2  2617.1   124.8
  -6   7   2   515.2    42.9
  -5   7   2    53.6    41.2
  -4   7   2    33.6    43.6
  -3   7   2  9538.3   415.1
  -2   7   2   325.0    38.8
  -1   7   2 10665.3   462.9
   0   7   2    27.6    39.3
   1   7   2   717.6    50.8
   2   7   2  5099.2   227.7
   3   7   2  9393.3   409.0
   4   7   2   358.5    37.9
   5   7   2  4407.2   199.0
   6   7   2  1179.4    66.3
   7   7   2    84.4    31.1
   8   7   2   123.5    31.5
   9   7   2    29.9    29.0
  10   7   2  1697.6    86.3
  11   7   2   256.9    31.4
 -10   8   2    18.7    22.8
  -9   8   2    37.9    32.1
  -8   8   2   510.8    39.9
  -7   8   2  2369.7   114.2
  -6   8   2  1527.0    80.8
  -5   8   2    11.4    43.6
  -4   8   2   827.3    54.8
  -3   8   2    91.2    33.4
  -2   8   2   787.9    54.6
  -1   8   2  1356.4    75.4
   0   8   2    76.1    33.6
   1   8   2   742.5    52.3
   2   8   2  1865.0    95.4
   3   8   2  5066.2   227.9
   4   8   2    27.9    44.9
   5   8   2    47.2    31.8
   6   8   2   253.1    34.6
   7   8   2  1356.0    73.4
   8   8   2   195.8    30.6
   9   8   2  3409.2   156.9
  10   8   2    17.9    27.0
  -8   9   2   121.7    25.6
  -7   9   2   966.3    56.9
  -6   9   2   589.6    44.8
  -5   9   2  4118.0   188.0
  -4   9   2   903.7    56.3
  -3   9   2  1265.9    71.2
  -2   9   2   106.2    31.9
  -1   9   2   469.9    43.6
   0   9   2   687.0    50.4
   1   9   2  4979.6   225.0
   2   9   2   268.5    38.1
   3   9   2  3789.0   174.7
   4   9   2     3.9    35.9
   5   9   2   411.2    38.3
   6   9   2   180.4    30.2
   7   9   2   385.4    35.1
   8   9   2    54.8    23.9
  -6  10   2   404.1    34.3
  -5  10   2   237.8    29.8
  -4  10   2    26.4    26.5
  -3  10   2   763.4    49.9
  -2  10   2    48.0    40.7
  -1  10   2   374.5    35.6
   0  10   2   158.6    30.9
   1  10   2  1013.0    59.7
   2  10   2   339.4    35.5
   3  10   2    51.0    28.5
   4  10   2   607.3    43.7
   5  10   2   690.9    45.8
   6  10   2    18.2    18.2
  -1  11   2   759.0    46.7
   0  11   2   810.9    48.8
   1  11   2    78.1    23.4
 -13   0   3    21.1    40.9
 -11   0   3  7956.8   494.9
  -9   0   3    39.0    42.8
  -7   0   3  2774.4   178.5
  -5   0   3 38958.1  2344.1
  -3   0   3  2178.4   138.1
  -1   0   3   590.0    45.1
   1   0   3144835.8  8694.6
   3   0   3 18265.5  1101.5
   5   0   3  6884.9   420.8
   7   0   3 19706.0  1192.4
   9   0   3  3367.1   218.2
  11   0   3  1689.3   123.7
  13   0   3  1105.6    91.9
 -14   1   3   262.7    32.5
 -13   1   3   138.7    30.7
 -12   1   3  1476.5    80.3
 -11   1   3  1001.7    61.7
 -10   1   3    74.0    44.2
  -9   1   3  3595.4   163.8
  -8   1   3  2673.9   124.2
  -7   1   3   182.8    28.7
  -6   1   3  1534.4    74.0
  -5   1   3  1355.3    65.6
  -4   1   3  9254.2   397.7
  -3   1   3    56.3    19.0
  -2   1   3 23608.3  1006.1
  -1   1   3  7211.7   310.6
   0   1   3 25963.5  1105.7
   1   1   3   776.4    41.1
   2   1   3 23432.0   999.0
   3   1   3  1834.8    83.6
   4   1   3  8479.8   365.0
   5   1   3 14840.8   635.4
   6   1   3  5917.3   258.2
   7   1   3  9735.6   420.7
   8   1   3  8787.4   381.9
   9   1   3  4617.7   207.3
  10   1   3   112.3    33.1
  11   1   3  2038.0   102.2
  12   1   3  2435.1   119.1
  13   1   3   621.1    47.2
  14   1   3   489.5    39.7
 -14   2   3    18.2    18.2
 -13   2   3    14.1    37.1
 -12   2   3    34.9    29.9
 -11   2   3   128.8    32.1
 -10   2   3   154.7    34.3
  -9   2   3  8366.2   365.7
  -8   2   3   503.7    41.4
  -7   2   3  4774.8   211.4
  -6   2   3   298.0    29.3
  -5   2   3    18.0    18.0
  -4   2   3  2793.7   125.4
  -3   2   3 16386.8   700.5
  -2   2   3    26.4    30.3
  -1   2   3 45862.4  1950.1
   0   2   3  9614.0   412.6
   1   2   3  1600.2    74.6
   2   2   3   156.4    20.6
   3   2   3  1524.5    72.2
   4   2   3   370.1    28.8
   5   2   3 43096.1  1836.0
   6   2   3  3528.6   158.1
   7   2   3    54.0    42.5
   8   2   3  2396.9   113.9
   9   2   3   537.4    44.7
  10   2   3   455.7    43.0
  11   2   3  1653.4    87.8
  12   2   3    54.4    36.9
  13   2   3    59.0    37.1
  14   2   3   101.0    26.3
 -14   3   3   292.1    31.1
 -13   3   3   444.9    38.3
 -12   3   3   435.9    39.4
 -11   3   3   268.6    35.6
 -10   3   3   349.6    38.9
  -9   3   3   563.4    44.8
  -8   3   3  6128.5   270.6
  -7   3   3  3564.9   161.7
  -6   3   3  1133.8    60.7
  -5   3   3    17.4    34.4
  -4   3   3   430.9    31.8
  -3   3   3   123.0    24.1
  -2   3   3 52449.2  2230.6
  -1   3   3   193.5    23.5
   0   3   3  2692.6   120.8
   1   3   3  2066.2    94.8
   2   3   3   485.7    32.7
   3   3   3 12253.8   526.0
   4   3   3  4824.0   211.8
   5   3   3  3642.8   163.0
   6   3   3   210.7    30.0
   7   3   3  1936.8    95.0
   8   3   3  3679.0   168.1
   9   3   3  4968.7   223.0
  10   3   3   337.0    40.0
  11   3   3  2306.1   113.0
  12   3   3   550.8    43.9
  13   3   3    82.7    27.0
 -13   4   3    53.8    24.3
 -12   4   3    18.6    30.4
 -11   4   3  2457.6   118.8
 -10   4   3    14.1    42.4
  -9   4   3   212.5    36.3
  -8   4   3  1545.1    79.7
  -7   4   3     3.0    37.9
  -6   4   3  3328.4   151.5
  -5   4   3 18483.8   792.1
  -4   4   3  4190.1   186.0
  -3   4   3  1648.0    79.5
  -2   4   3   237.3    27.1
  -1   4   3  1481.0    72.5
   0   4   3  1103.7    57.4
   1   4   3 31565.6  1346.0
   2   4   3  7863.3   340.7
   3   4   3  5190.0   227.8
   4   4   3  2606.1   119.7
   5   4   3   656.7    43.0
   6   4   3  1550.4    78.6
   7   4   3  4664.8   208.9
   8   4   3  1344.2    73.4
   9   4   3   919.2    58.2
  10   4   3  1513.3    80.1
  11   4   3  1337.7    73.3
  12   4   3   165.1    30.9
  13   4   3    38.4    26.7
 -12   5   3   772.6    47.8
 -11   5   3   310.3    35.2
 -10   5   3  1267.6    69.7
  -9   5   3  1092.7    63.3
  -8   5   3    13.4    40.4
  -7   5   3   745.5    50.6
  -6   5   3  2391.6   114.0
  -5   5   3  2069.8   100.4
  -4   5   3  7762.0   338.3
  -3   5   3  4467.5   198.8
  -2   5   3   985.1    55.8
  -1   5   3   761.3    47.6
   0   5   3  5555.2   244.3
   1   5   3  3123.1   142.3
   2   5   3 13320.4   573.4
   3   5   3    72.0    26.9
   4   5   3   936.7    54.7
   5   5   3  5443.6   240.8
   6   5   3   737.4    49.1
   7   5   3  2239.5   108.5
   8   5   3  3517.9   162.0
   9   5   3   121.7    31.5
  10   5   3    51.1    28.6
  11   5   3   680.3    47.7
  12   5   3  1448.5    77.2
 -12   6   3   227.5    27.0
 -11   6   3   140.2    27.3
 -10   6   3   868.7    53.6
  -9   6   3   426.3    39.3
  -8   6   3   427.5    39.7
  -7   6   3   790.7    52.0
  -6   6   3   106.8    31.1
  -5   6   3    63.2    32.5
  -4   6   3    47.2    38.1
  -3   6   3  2421.3   115.4
  -2   6   3   188.9    35.5
  -1   6   3  7939.0   347.0
   0   6   3  3765.3   171.0
   1   6   3    17.9    31.9
   2   6   3   154.0    34.6
   3   6   3   914.2    55.8
   4   6   3   618.1    46.8
   5   6   3  8156.6   356.6
   6   6   3  5509.9   245.5
   7   6   3    94.7    35.9
   8   6   3  2254.2   110.1
   9   6   3  1605.4    82.9
  10   6   3   206.0    30.7
  11   6   3   610.7    43.1
 -11   7   3    25.5    22.6
 -10   7   3   200.0    28.5
  -9   7   3   181.7    30.4
  -8   7   3  4865.8   219.0
  -7   7   3   577.8    46.6
  -6   7   3   386.0    38.5
  -5   7   3    15.7    30.2
  -4   7   3   693.2    49.9
  -3   7   3    30.0    31.6
  -2   7   3 11018.1   479.1
  -1   7   3   862.9    56.2
   0   7   3  2460.1   119.4
   1   7   3   104.7    46.2
   2   7   3   172.0    35.6
   3   7   3  6301.0   279.3
   4   7   3  4632.7   209.2
   5   7   3    28.5    31.3
   6   7   3   761.9    51.6
   7   7   3   375.5    37.9
   8   7   3   361.3    37.2
   9   7   3  1632.9    83.8
  10   7   3    20.3    20.3
  -9   8   3    14.3    33.7
  -8   8   3   280.4    33.2
  -7   8   3   140.9    30.9
  -6   8   3  1027.4    60.5
  -5   8   3  1842.0    94.1
  -4   8   3  2032.4   101.8
  -3   8   3    45.9    35.7
  -2   8   3   248.4    36.4
  -1   8   3  1082.6    64.9
   0   8   3   586.9    48.6
   1   8   3  1700.7    89.3
   2   8   3  4587.9   208.2
   3   8   3  1283.9    72.7
   4   8   3  2461.6   119.2
   5   8   3     7.8    39.1
   6   8   3    29.9    38.2
   7   8   3    43.1    36.7
   8   8   3   614.6    44.0
   9   8   3   176.2    27.7
  -7   9   3   731.0    45.9
  -6   9   3  1775.4    90.2
  -5   9   3    20.2    41.0
  -4   9   3  3109.4   145.7
  -3   9   3  1423.0    76.9
  -2   9   3   824.3    53.6
  -1   9   3   323.7    37.8
   0   9   3    81.7    31.5
   1   9   3   595.8    46.3
   2   9   3  3229.2   151.7
   3   9   3   849.2    55.4
   4   9   3   507.0    41.3
   5   9   3     3.5    28.6
   6   9   3    26.8    33.3
   7   9   3   556.0    39.5
  -5  10   3   149.5    25.7
  -4  10   3   279.1    30.3
  -3  10   3    74.9    24.5
  -2  10   3    31.7    27.0
  -1  10   3    45.5    25.9
   0  10   3  2264.3   109.4
   1  10   3   165.0    28.5
   2  10   3   607.2    42.7
   3  10   3    13.4    31.8
   4  10   3     8.5    33.4
   5  10   3   113.5    25.0
 -12   0   4  1249.3    99.0
 -10   0   4  5130.7   326.2
  -8   0   4   101.6    42.0
  -6   0   4  3739.8   237.0
  -4   0   4 48173.7  2898.5
  -2   0   4   206.1    31.2
   0   0   4 20847.0  1257.6
   2   0   4 30533.7  1839.3
   4   0   4   489.9    48.7
   6   0   4  7197.0   443.5
   8   0   4  6066.4   379.3
  10   0   4   547.4    61.9
  12   0   4  3897.1   254.3
 -13   1   4   194.0    31.4
 -12   1   4    92.5    30.6
 -11   1   4  3111.0   147.2
 -10   1   4  1440.7    78.2
  -9   1   4   111.0    34.5
  -8   1   4  2909.2   135.9
  -7   1   4  3846.6   173.7
  -6   1   4   407.9    36.6
  -5   1   4  4404.2   195.1
  -4   1   4    19.8    25.3
  -3   1   4  2069.7    96.0
  -2   1   4  9288.5   400.5
  -1   1   4  9478.4   408.9
   0   1   4  6605.6   286.6
   1   1   4  6212.9   270.8
   2   1   4    31.3    20.8
   3   1   4 13719.7   588.7
   4   1   4  8020.6   347.3
   5   1   4 16186.5   694.1
   6   1   4 13970.3   601.1
   7   1   4    54.3    34.1
   8   1   4  4748.3   212.9
   9   1   4  4729.5   213.5
  10   1   4   255.6    37.4
  11   1   4   180.6    35.2
  12   1   4   218.5    34.4
  13   1   4  1252.5    68.7
 -13   2   4    58.3    32.2
 -12   2   4    26.8    28.7
 -11   2   4    60.6    32.3
 -10   2   4   108.6    37.3
  -9   2   4   332.1    40.4
  -8   2   4  9627.1   419.6
  -7   2   4    42.1    36.3
  -6   2   4  6006.7   264.4
  -5   2   4    69.1    28.8
  -4   2   4  1131.0    60.5
  -3   2   4   190.1    31.4
  -2   2   4 37705.1  1606.2
  -1   2   4    18.0    18.0
   0   2   4 41220.4  1755.8
   1   2   4   329.3    28.7
   2   2   4  2535.1   115.9
   3   2   4  2478.2   114.2
   4   2   4    66.5    27.7
   5   2   4  1474.3    75.0
   6   2   4 13057.9   563.4
   7   2   4  4519.1   203.2
   8   2   4  1417.4    77.1
   9   2   4    98.1    39.7
  10   2   4  1409.8    77.2
  11   2   4   460.4    41.5
  12   2   4   612.0    44.7
  13   2   4   175.4    28.2
 -13   3   4   311.0    30.2
 -12   3   4   293.4    34.5
 -11   3   4   568.6    44.7
 -10   3   4   364.7    38.4
  -9   3   4  2588.9   124.5
  -8   3   4   375.9    40.2
  -7   3   4  5360.7   238.8
  -6   3   4  1578.8    81.5
  -5   3   4  7152.6   312.9
  -4   3   4    72.7    38.6
  -3   3   4   195.7    29.5
  -2   3   4  2511.1   116.6
  -1   3   4 33666.0  1435.6
   0   3   4    92.5    32.6
   1   3   4  1371.7    69.3
   2   3   4  2410.6   111.9
   3   3   4  8036.4   349.4
   4   3   4 12557.2   541.5
   5   3   4  3193.6   146.4
   6   3   4  3757.4   170.5
   7   3   4   693.4    49.6
   8   3   4   179.9    34.1
   9   3   4   567.6    45.3
  10   3   4  3391.3   158.5
  11   3   4    93.6    35.7
  12   3   4    80.4    28.0
  13   3   4    58.1    24.8
 -12   4   4   688.6    46.5
 -11   4   4    65.9    28.6
 -10   4   4  1847.2    93.8
  -9   4   4   296.2    36.3
  -8   4   4  1162.5    66.4
  -7   4   4  2730.2   129.1
  -6   4   4  1406.9    75.2
  -5   4   4    40.6    33.6
  -4   4   4 24827.4  1062.0
  -3   4   4  5558.9   245.3
  -2   4   4    64.6    29.7
  -1   4   4   538.9    41.0
   0   4   4    89.6    29.6
   1   4   4  4017.9   180.3
   2   4   4 16892.5   725.8
   3   4   4  2414.1   114.1
   4   4   4  1712.6    85.9
   5   4   4  2690.4   126.1
   6   4   4  1392.0    74.3
   7   4   4   564.3    45.6
   8   4   4   134.5    34.1
   9   4   4   246.9    34.5
  10   4   4    77.0    30.0
  11   4   4   139.1    30.1
  12   4   4   754.9    48.2
 -12   5   4    29.1    26.9
 -11   5   4  1684.6    85.2
 -10   5   4   822.3    52.0
  -9   5   4   640.0    46.8
  -8   5   4   301.5    36.3
  -7   5   4   136.7    33.2
  -6   5   4  2685.3   127.4
  -5   5   4  3966.2   180.4
  -4   5   4  1588.8    82.3
  -3   5   4  5868.0   259.7
  -2   5   4  4495.3   202.2
  -1   5   4   311.0    36.9
   0   5   4  5397.0   239.9
   1   5   4  1872.6    93.4
   2   5   4  4559.4   204.5
   3   5   4  5290.1   235.7
   4   5   4   491.1    42.3
   5   5   4  1745.7    89.0
   6   5   4   761.7    51.7
   7   5   4     5.0    32.0
   8   5   4  2348.3   114.3
   9   5   4  2428.6   117.7
  10   5   4    24.2    39.4
  11   5   4   257.2    30.7
 -11   6   4    81.8    26.7
 -10   6   4   138.9    38.8
  -9   6   4  1653.2    84.2
  -8   6   4  1173.2    66.7
  -7   6   4   100.7    30.2
  -6   6   4   833.2    54.5
  -5   6   4  1204.8    68.3
  -4   6   4    23.7    23.7
  -3   6   4    56.2    36.0
  -2   6   4  2124.3   104.7
  -1   6   4   107.6    41.7
   0   6   4  3406.7   158.4
   1   6   4  6472.8   287.1
   2   6   4   296.2    38.2
   3   6   4    79.0    41.7
   4   6   4  1982.0    99.0
   5   6   4    51.7    32.4
   6   6   4  1862.4    94.1
   7   6   4  3209.4   149.9
   8   6   4  1601.3    83.4
   9   6   4   246.3    32.6
  10   6   4   643.3    43.9
  -9   7   4   553.5    39.5
  -8   7   4   260.6    32.3
  -7   7   4  2772.5   131.2
  -6   7   4   696.3    48.1
  -5   7   4   144.2    33.3
  -4   7   4    41.6    41.0
  -3   7   4  2159.8   107.3
  -2   7   4   421.2    42.9
  -1   7   4  4692.4   213.2
   0   7   4   358.5    43.5
   1   7   4    68.3    34.5
   2   7   4   705.5    50.4
   3   7   4    47.0    47.0
   4   7   4  2909.5   137.7
   5   7   4  1905.4    96.0
   6   7   4    22.8    22.8
   7   7   4   123.2    29.0
   8   7   4   149.8    29.2
   9   7   4   493.4    37.1
  -8   8   4    50.3    23.6
  -7   8   4   405.9    35.8
  -6   8   4   260.9    33.3
  -5   8   4    66.8    28.6
  -4   8   4   958.5    59.0
  -3   8   4  1612.1    85.3
  -2   8   4   156.4    37.4
  -1   8   4    94.4    31.4
   0   8   4   276.1    39.5
   1   8   4    21.6    42.4
   2   8   4  1909.2    97.1
   3   8   4  3509.0   163.1
   4   8   4   104.9    35.4
   5   8   4   426.8    39.8
   6   8   4   301.5    31.8
   7   8   4   188.0    27.3
   8   8   4    55.2    29.1
  -6   9   4   451.6    35.8
  -5   9   4  2039.8    99.2
  -4   9   4   116.4    27.6
  -3   9   4  1856.8    93.3
  -2   9   4   425.9    39.1
  -1   9   4    20.0    40.4
   0   9   4  1322.8    72.0
   1   9   4   196.3    33.0
   2   9   4    72.2    29.5
   3   9   4  1650.7    84.3
   4   9   4   628.9    43.2
   5   9   4     6.2    31.5
   6   9   4    74.1    24.0
  -1  10   4    84.3    25.3
   0  10   4   126.5    25.3
   1  10   4  2388.8   112.9
 -11   0   5  3408.2   224.6
  -9   0   5  3908.4   254.7
  -7   0   5   583.7    61.9
  -5   0   5  2398.0   161.5
  -3   0   5 24918.2  1506.3
  -1   0   5  5962.3   369.6
   1   0   5    12.0    29.9
   3   0   5   413.2    47.2
   5   0   5  1206.0    91.7
   7   0   5     9.7    37.8
   9   0   5   660.2    66.7
  11   0   5    92.5    39.4
 -12   1   5    48.9    25.6
 -11   1   5    52.9    41.1
 -10   1   5  2640.0   127.6
  -9   1   5  1467.4    79.0
  -8   1   5    88.3    33.6
  -7   1   5   613.8    47.0
  -6   1   5  5227.9   233.1
  -5   1   5   442.3    38.0
  -4   1   5  4905.6   218.2
  -3   1   5  4273.4   191.1
  -2   1   5  1410.2    73.2
  -1   1   5  2470.4   116.1
   0   1   5  1090.8    59.3
   1   1   5    42.3    30.3
   2   1   5   172.9    27.9
   3   1   5  2148.0   101.9
   4   1   5  1820.9    89.0
   5   1   5  8283.0   361.3
   6   1   5  2265.9   109.0
   7   1   5  1542.4    80.9
   8   1   5   416.9    40.6
   9   1   5    18.4    29.4
  10   1   5   819.9    53.4
  11   1   5    58.7    37.2
  12   1   5   819.6    51.9
 -12   2   5     8.8    33.7
 -11   2   5    16.0    37.2
 -10   2   5    22.8    22.8
  -9   2   5   152.0    35.3
  -8   2   5   932.3    59.2
  -7   2   5  7647.2   336.5
  -6   2   5    23.3    46.9
  -5   2   5  2531.2   120.7
  -4   2   5  2269.0   109.8
  -3   2   5    66.4    30.8
  -2   2   5   106.4    45.2
  -1   2   5 15006.7   646.1
   0   2   5  1660.2    83.1
   1   2   5  5966.9   263.6
   2   2   5   192.9    32.5
   3   2   5  8879.3   386.7
   4   2   5   945.3    56.1
   5   2   5   657.4    46.4
   6   2   5  1223.2    68.8
   7   2   5  2198.7   108.2
   8   2   5   601.2    45.9
   9   2   5   993.4    60.8
  10   2   5   217.3    34.1
  11   2   5   205.1    32.1
  12   2   5    62.3    24.5
 -12   3   5   161.9    26.1
 -11   3   5   409.5    37.3
 -10   3   5    22.6    40.4
  -9   3   5    26.3    42.8
  -8   3   5  1784.0    91.6
  -7   3   5    83.2    42.8
  -6   3   5  1080.5    64.2
  -5   3   5    24.4    24.4
  -4   3   5  4071.6   185.2
  -3   3   5   124.1    43.1
  -2   3   5  2744.2   129.2
  -1   3   5  5186.3   230.9
   0   3   5 10756.6   466.5
   1   3   5   150.3    32.5
   2   3   5  1063.7    60.4
   3   3   5  1702.4    86.3
   4   3   5  2052.3   100.9
   5   3   5  2547.4   121.6
   6   3   5  4496.5   203.4
   7   3   5   295.2    37.5
   8   3   5   703.0    50.0
   9   3   5   132.7    31.3
  10   3   5   850.0    54.1
  11   3   5   425.1    37.2
 -11   4   5  1092.5    60.6
 -10   4   5    26.4    28.2
  -9   4   5   853.9    53.7
  -8   4   5     4.0    36.7
  -7   4   5   141.9    34.6
  -6   4   5   378.8    40.7
  -5   4   5  4439.4   201.1
  -4   4   5   784.2    53.7
  -3   4   5  6374.3   282.2
  -2   4   5  2248.0   109.6
  -1   4   5  1279.9    70.9
   0   4   5   454.3    41.1
   1   4   5    30.3    34.1
   2   4   5   353.3    37.8
   3   4   5  6587.4   291.1
   4   4   5  1706.5    87.0
   5   4   5    79.5    41.4
   6   4   5  2844.0   134.7
   7   4   5  1272.9    70.9
   8   4   5     4.6    38.4
   9   4   5   185.0    30.6
  10   4   5   115.8    27.2
  11   4   5   128.2    25.6
 -10   5   5  1772.6    88.5
  -9   5   5   304.8    33.7
  -8   5   5   127.1    30.5
  -7   5   5   425.6    39.6
  -6   5   5   178.8    33.5
  -5   5   5   656.3    49.1
  -4   5   5  4882.1   219.8
  -3   5   5   627.0    48.6
  -2   5   5  2840.6   135.3
  -1   5   5    18.6    46.1
   0   5   5   504.6    46.2
   1   5   5  6344.9   282.3
   2   5   5  1858.7    94.2
   3   5   5   424.0    40.3
   4   5   5  1204.6    67.7
   5   5   5   198.7    34.6
   6   5   5   532.6    42.3
   7   5   5   345.0    37.3
   8   5   5   209.0    32.5
   9   5   5   872.6    53.3
  10   5   5   418.2    36.3
  -9   6   5    55.3    24.1
  -8   6   5   838.3    51.1
  -7   6   5  2485.9   119.3
  -6   6   5   302.1    35.1
  -5   6   5  1033.2    61.6
  -4   6   5   692.2    50.2
  -3   6   5   526.4    44.8
  -2   6   5   656.1    48.8
  -1   6   5   316.9    39.9
   0   6   5   561.1    49.0
   1   6   5   875.0    58.3
   2   6   5  2324.0   114.1
   3   6   5     0.2    21.3
   4   6   5     9.8    39.0
   5   6   5   415.9    39.1
   6   6   5   118.4    29.6
   7   6   5    59.0    30.0
   8   6   5  2223.5   107.0
   9   6   5   828.3    49.3
  -8   7   5   740.1    45.5
  -7   7   5   132.6    28.8
  -6   7   5  1828.1    91.9
  -5   7   5   359.1    36.7
  -4   7   5   258.6    35.7
  -3   7   5    22.8    22.8
  -2   7   5   640.8    48.0
  -1   7   5  1299.1    73.7
   0   7   5  1810.2    93.9
   1   7   5    65.4    42.3
   2   7   5    35.6    36.9
   3   7   5   219.3    33.3
   4   7   5   299.4    35.4
   5   7   5   257.8    32.1
   6   7   5   252.4    30.9
   7   7   5   148.8    27.8
   8   7   5    15.1    22.0
  -6   8   5   305.5    30.0
  -5   8   5   235.0    30.8
  -4   8   5   132.2    28.1
  -3   8   5   358.4    36.3
  -2   8   5   600.9    45.6
  -1   8   5   533.6    43.0
   0   8   5   260.8    35.3
   1   8   5    98.5    33.2
   2   8   5   449.0    39.7
   3   8   5   630.9    44.6
   4   8   5   595.8    42.6
   5   8   5    18.2    18.2
   6   8   5   146.5    25.2
  -2   9   5   501.2    36.0
  -1   9   5    82.3    24.6
   0   9   5    16.1    26.1
   1   9   5   461.9    36.6
   2   9   5   990.8    56.3
 -10   0   6  2302.9   157.7
  -8   0   6   285.1    49.6
  -6   0   6   708.1    70.4
  -4   0   6  5511.7   348.3
  -2   0   6  5314.1   334.6
   0   0   6    24.4    24.4
   2   0   6    14.3    36.7
   4   0   6  1706.1   122.7
   6   0   6    22.2    22.2
   8   0   6    77.1    35.7
  10   0   6   130.4    38.1
 -11   1   6   139.8    27.1
 -10   1   6    81.1    30.1
  -9   1   6   750.5    52.5
  -8   1   6   329.6    38.6
  -7   1   6   600.2    46.4
  -6   1   6   302.9    37.0
  -5   1   6   363.8    39.0
  -4   1   6   742.7    51.2
  -3   1   6  3781.5   173.7
  -2   1   6   269.0    36.5
  -1   1   6    75.1    35.8
   0   1   6    40.0    44.0
   1   1   6  1589.1    82.6
   2   1   6   303.3    35.6
   3   1   6  1671.1    85.7
   4   1   6  2981.3   139.9
   5   1   6    11.6    43.4
   6   1   6  1061.7    62.3
   7   1   6   221.5    33.5
   8   1   6    37.7    30.4
   9   1   6   159.9    31.1
  10   1   6    81.7    30.6
 -10   2   6    56.6    36.1
  -9   2   6   287.7    35.5
  -8   2   6    88.4    31.0
  -7   2   6    84.3    32.3
  -6   2   6  3256.5   152.8
  -5   2   6   788.7    53.8
  -4   2   6    31.5    43.6
  -3   2   6   623.5    48.8
  -2   2   6   443.4    42.8
  -1   2   6   775.5    51.7
   0   2   6  4435.6   201.3
   1   2   6   102.0    53.0
   2   2   6    35.2    52.3
   3   2   6   432.8    40.9
   4   2   6  1081.4    63.3
   5   2   6   550.2    44.8
   6   2   6  2654.8   127.1
   7   2   6   110.5    38.1
   8   2   6   188.8    32.4
   9   2   6    32.6    25.7
  10   2   6   860.7    52.9
 -10   3   6   112.4    27.0
  -9   3   6    29.4    36.1
  -8   3   6    94.6    31.8
  -7   3   6   412.7    39.5
  -6   3   6    65.3    41.4
  -5   3   6   102.9    34.7
  -4   3   6    55.5    43.1
  -3   3   6    79.5    36.4
  -2   3   6   821.2    56.1
  -1   3   6  2163.3   107.0
   0   3   6   435.7    42.9
   1   3   6   274.0    38.7
   2   3   6    24.3    38.3
   3   3   6  1946.5    98.1
   4   3   6   572.4    45.2
   5   3   6   306.4    35.9
   6   3   6   890.8    57.3
   7   3   6  1381.2    75.0
   8   3   6    29.6    39.2
   9   3   6   258.6    31.0
  10   3   6   376.6    32.9
  -9   4   6    69.8    30.3
  -8   4   6   485.0    39.8
  -7   4   6   108.5    29.6
  -6   4   6    20.4    40.4
  -5   4   6   264.4    35.3
  -4   4   6  1394.4    76.8
  -3   4   6   571.2    46.1
  -2   4   6   227.1    37.2
  -1   4   6   127.7    33.7
   0   4   6   119.8    35.1
   1   4   6   239.3    36.5
   2   4   6   943.3    59.6
   3   4   6   833.2    55.1
   4   4   6   902.3    57.2
   5   4   6  1334.1    72.8
   6   4   6   329.9    36.2
   7   4   6   132.5    30.5
   8   4   6    69.7    31.7
   9   4   6    24.0    30.6
  -8   5   6    24.5    31.1
  -7   5   6    34.7    27.5
  -6   5   6   169.6    30.3
  -5   5   6    50.1    41.3
  -4   5   6    79.4    41.8
  -3   5   6  3591.1   166.8
  -2   5   6    60.9    31.3
  -1   5   6   336.6    41.5
   0   5   6  1237.4    71.1
   1   5   6   193.0    34.5
   2   5   6   230.6    36.3
   3   5   6   896.2    56.2
   4   5   6    68.1    29.6
   5   5   6    75.7    40.1
   6   5   6    73.3    28.7
   7   5   6   233.1    29.9
   8   5   6   983.6    55.8
  -7   6   6    82.9    24.9
  -6   6   6  1684.4    85.4
  -5   6   6   129.8    28.5
  -4   6   6    78.1    41.2
  -3   6   6   165.5    31.9
  -2   6   6   916.3    57.0
  -1   6   6    13.2    33.3
   0   6   6   854.0    57.4
   1   6   6  1188.0    70.0
   2   6   6   324.0    37.5
   3   6   6   306.3    35.5
   4   6   6    66.5    29.9
   5   6   6    36.0    31.9
   6   6   6    55.9    35.7
   7   6   6   889.2    51.5
  -5   7   6   638.3    43.4
  -4   7   6   202.2    30.3
  -3   7   6    20.3    20.3
  -2   7   6   290.0    34.4
  -1   7   6   519.7    43.1
   0   7   6   273.3    35.4
   1   7   6  1110.4    63.8
   2   7   6    44.3    37.7
   3   7   6    20.3    20.3
   4   7   6    39.3    33.5
   5   7   6    24.5    23.8
  -1   8   6   657.9    44.1
   0   8   6   330.7    32.1
   1   8   6   185.9    27.5
  -7   0   7   150.6    40.3
  -5   0   7    22.8    22.8
  -3   0   7  4238.4   273.8
  -1   0   7   349.8    51.7
   1   0   7   621.0    61.7
   3   0   7  1678.1   121.3
   5   0   7   725.5    67.4
   7   0   7   409.4    51.5
  -8   1   7   116.7    27.5
  -7   1   7    84.7    37.4
  -6   1   7   853.9    54.8
  -5   1   7   326.4    36.2
  -4   1   7   684.5    48.1
  -3   1   7    34.4    43.5
  -2   1   7   939.9    58.9
  -1   1   7    29.1    38.6
   0   1   7  1042.3    62.4
   1   1   7   250.3    36.1
   2   1   7   149.2    31.8
   3   1   7   659.5    47.0
   4   1   7  1830.2    92.7
   5   1   7   762.9    50.6
   6   1   7   253.8    32.1
   7   1   7   209.7    30.5
   8   1   7   375.5    34.7
  -8   2   7   147.8    28.4
  -7   2   7   317.4    35.1
  -6   2   7   115.9    31.0
  -5   2   7  1349.2    73.8
  -4   2   7   363.5    37.9
  -3   2   7   142.7    32.1
  -2   2   7    64.9    32.6
  -1   2   7   471.8    42.7
   0   2   7    69.3    45.5
   1   2   7  2311.8   115.0
   2   2   7   487.0    42.5
   3   2   7   538.0    42.6
   4   2   7    92.1    28.6
   5   2   7    27.7    27.9
   6   2   7    39.7    27.6
   7   2   7   925.1    55.5
   8   2   7    62.6    24.5
  -7   3   7    33.1    36.7
  -6   3   7   769.2    50.1
  -5   3   7    56.2    37.0
  -4   3   7   110.2    31.5
  -3   3   7    22.8    22.8
  -2   3   7    32.9    41.0
  -1   3   7   846.1    56.2
   0   3   7   457.9    43.3
   1   3   7    88.4    46.9
   2   3   7    34.1    35.1
   3   3   7    96.7    29.5
   4   3   7   647.8    46.2
   5   3   7  1022.7    59.2
   6   3   7   126.0    30.4
   7   3   7   248.7    29.0
  -7   4   7    96.4    22.8
  -6   4   7    14.4    33.1
  -5   4   7    21.1    38.0
  -4   4   7   122.1    41.8
  -3   4   7   777.8    53.6
  -2   4   7   333.2    36.7
  -1   4   7   213.4    34.0
   0   4   7    61.2    29.7
   1   4   7    88.5    34.1
   2   4   7   103.9    30.8
   3   4   7   400.8    38.1
   4   4   7   362.5    33.7
   5   4   7   127.5    28.6
   6   4   7   383.7    34.4
  -5   5   7    52.9    25.4
  -4   5   7   322.0    34.7
  -3   5   7    36.9    40.5
  -2   5   7  1575.6    83.4
  -1   5   7    41.7    38.6
   0   5   7   141.9    33.0
   1   5   7   389.9    38.8
   2   5   7   103.0    30.4
   3   5   7    80.5    26.7
   4   5   7   325.3    32.0
   5   5   7    40.1    28.8
  -3   6   7   165.3    27.5
  -2   6   7    65.0    34.5
  -1   6   7    18.2    18.2
   0   6   7    18.2    18.2
   1   6   7   866.4    53.0
   2   6   7   658.5    43.6
  -4   0   8    18.2    18.2
  -2   0   8  1154.0    91.2
   0   0   8   102.3    34.2
   2   0   8   483.1    51.8
   4   0   8   305.2    41.4
  -5   1   8   447.6    36.9
  -4   1   8   111.9    33.8
  -3   1   8   272.3    32.0
  -2   1   8   105.5    29.7
  -1   1   8   404.6    37.0
   0   1   8    62.8    26.9
   1   1   8   410.1    38.9
   2   1   8    67.4    27.5
   3   1   8     6.9    29.5
   4   1   8   287.7    30.3
  -4   2   8   472.4    37.3
  -3   2   8   126.9    26.8
  -2   2   8   206.6    29.7
  -1   2   8    20.3    20.3
   0   2   8   118.7    29.3
   1   2   8    16.6    31.4
   2   2   8   338.2    51.5
   3   2   8    18.2    18.2
   4   2   8   337.5    45.1
  -3   3   8    75.4    33.4
  -2   3   8    55.4    35.9
  -1   3   8   113.4    38.4
   0   3   8   198.6    44.2
   1   3   8   328.0    50.7
   2   3   8    67.6    35.8
   0   0   0     0.0     0.0
;
_shelx_hkl_checksum     29038
_shelx_res_file
;
TITL Schrams Al ring Compound: Redo Final Refinement
    al4z.res
    created by SHELXL-2018/3 at 18:05:15 on 14-Jul-2022
CELL 1.542 14.175 10.378 7.692  90.  90.74  90.
ZERR 2 .013 .011 .007 0.0 .04 0.0
LATT 1
SYMM 1/2+x,1/2-y,1/2+z
SFAC Al N C H
UNIT 8 4 24 76
L.S. 3
MORE 1
SIZE 0.17 0.40 0.48
ACTA
BOND $H
EQIV $1 1-x, 1-y, 1-z
CONF H1 AL2 N1 AL1 2.0
CONF AL1 N1 AL2 H1_$1 2.0
CONF N1 AL1 C1 H1A 2.0
CONF N1 AL1 C2 H2A 2.0
CONF N1 AL2 C3 H3A 2.0
CONF N1 AL2 C4 H4A 2.0
CONF AL1 N1 C5 H5A 2.0
CONF AL1 N1 C6 H6A 2.0
RTAB ANG AL1 H1 AL2_$1
RTAB ANG N1 AL2 H1_$1
RTAB BD  H1 AL2_$1
RTAB BD  H1 H1_$1
MPLA 4 Al1 Al1_$1 Al2 Al2_$1 H1 N1 C1 C2 C3 C4 C5 C6
MPLA 3 Al1 N1 Al2
FMAP 2
PLAN 20
WGHT    0.037400    0.310000
EXTI    0.001672
FVAR       4.78220
AL1   1    0.652854    0.517513    0.412802    11.00000    0.05827    0.06108 =
         0.07184    0.00507   -0.00117   -0.00034
AL2   1    0.481320    0.723634    0.479236    11.00000    0.07045    0.04967 =
         0.09414    0.00023    0.00357    0.00059
N1    2    0.610444    0.672450    0.529893    11.00000    0.06798    0.05342 =
         0.05959    0.00546   -0.00195   -0.01406
C1    3    0.769203    0.449264    0.514796    11.00000    0.07874    0.10431 =
         0.11791    0.01311   -0.00963    0.01520
AFIX  37
H1A   4    0.764793    0.449804    0.639229    11.00000   -1.50000
H1B   4    0.821432    0.501832    0.480213    11.00000   -1.50000
H1C   4    0.778652    0.362564    0.475149    11.00000   -1.50000
AFIX   0
C2    3    0.642130    0.529261    0.161425    11.00000    0.10713    0.11845 =
         0.07863   -0.00987    0.00497    0.02127
AFIX  37
H2A   4    0.578482    0.551219    0.129196    11.00000   -1.50000
H2B   4    0.658356    0.447829    0.110710    11.00000   -1.50000
H2C   4    0.684249    0.594546    0.120067    11.00000   -1.50000
AFIX   0
C3    3    0.432073    0.840296    0.656295    11.00000    0.13766    0.08633 =
         0.16829   -0.03219    0.03399    0.01998
AFIX  37
H3A   4    0.432406    0.797535    0.766972    11.00000   -1.50000
H3B   4    0.368677    0.864676    0.625666    11.00000   -1.50000
H3C   4    0.470986    0.915884    0.663073    11.00000   -1.50000
AFIX   0
C4    3    0.457800    0.766507    0.236053    11.00000    0.11202    0.11405 =
         0.11819    0.02300   -0.02721    0.02235
AFIX  37
H4A   4    0.446300    0.688924    0.171200    11.00000   -1.50000
H4B   4    0.511835    0.809927    0.190111    11.00000   -1.50000
H4C   4    0.403670    0.821806    0.226961    11.00000   -1.50000
AFIX   0
C5    3    0.674546    0.781024    0.479926    11.00000    0.08737    0.07106 =
         0.11049    0.00953   -0.00027   -0.02815
AFIX  37
H5A   4    0.673112    0.791362    0.355897    11.00000   -1.50000
H5B   4    0.737792    0.761947    0.517927    11.00000   -1.50000
H5C   4    0.653740    0.859217    0.533990    11.00000   -1.50000
AFIX   0
C6    3    0.621310    0.652121    0.722093    11.00000    0.10425    0.08986 =
         0.06308   -0.00269   -0.00864   -0.01398
AFIX  37
H6A   4    0.582310    0.581384    0.757271    11.00000   -1.50000
H6B   4    0.602508    0.728784    0.782288    11.00000   -1.50000
H6C   4    0.686069    0.633178    0.749782    11.00000   -1.50000
AFIX   0
H1    4    0.434190    0.580412    0.517132    11.00000    0.05307
HKLF 4
REM  Schrams Al ring Compound: Redo Final Refinement
REM wR2 = 0.1096, GooF = S = 1.071, Restrained GooF = 1.071 for all data
REM R1 = 0.0389 for 1352 Fo > 4sig(Fo) and 0.0478 for all 1582 data
REM 93 parameters refined using 0 restraints
END
WGHT      0.0374      0.3093
REM Highest difference peak  0.183,  deepest hole -0.196,  1-sigma level  0.031
Q1    1   0.5555  0.7074  0.5344  11.00000  0.05    0.18
Q2    1   0.7184  0.5066  0.4681  11.00000  0.05    0.17
Q3    1   0.6283  0.5841  0.4969  11.00000  0.05    0.16
Q4    1   0.4637  0.8940  0.2427  11.00000  0.05    0.13
Q5    1   0.6203  0.6275  0.1288  11.00000  0.05    0.13
Q6    1   0.3828  0.7507  0.1874  11.00000  0.05    0.12
Q7    1   0.7128  0.5172  0.0973  11.00000  0.05    0.12
Q8    1   0.3895  0.8885  0.5644  11.00000  0.05    0.11
Q9    1   0.5069  0.7207  0.1229  11.00000  0.05    0.10
Q10   1   0.6080  0.6651  0.5962  11.00000  0.05    0.10
Q11   1   0.4423  0.7677  0.5648  11.00000  0.05    0.10
Q12   1   0.7451  0.3678  0.6038  11.00000  0.05    0.10
Q13   1   0.5950  0.4601  0.1146  11.00000  0.05    0.09
Q14   1   0.6333  0.7192  0.5283  11.00000  0.05    0.09
Q15   1   0.4613  0.8432  0.5100  11.00000  0.05    0.08
Q16   1   0.8199  0.4130  0.4100  11.00000  0.05    0.08
Q17   1   0.5897  0.5185  0.3425  11.00000  0.05    0.08
Q18   1   0.8022  0.5404  0.5941  11.00000  0.05    0.08
Q19   1   0.4306  0.9654  0.5864  11.00000  0.05    0.07
Q20   1   0.3558  0.7831  0.6927  11.00000  0.05    0.07
;
_shelx_res_checksum     75470
data_global
_journal_date_recd_electronic     2022-08-28
_journal_date_accepted     2022-11-25
_journal_name_full     'Acta Crystallographica, Section C'
_journal_year     2023
_journal_volume     79
_journal_issue      1
_journal_page_first               12
_journal_page_last                17
_journal_paper_category     FA
_journal_paper_doi     10.1107/S2053229622011391
_journal_coeditor_code     WP3031
_publ_contact_author_name     'Corfield, Peter W. R.'
_publ_contact_author_address
;
Department of Chemistry
Fordham University
441 East Fordham Road
Bronx
NY 10458
USA
;
_publ_contact_author_email     pcorfield@fordham.edu
_publ_contact_author_fax     '01(718)8174432'
_publ_contact_author_phone     '01(718)8174454'
_publ_section_title
;\
Structure and charge analysis of a cyclic aluminium hydride:
<i>cyclo</i>-1,5-bis-\m-dimethylamino-3,7-di-\m-hydrido-2,4,6,8-\
tetrakis(dimethylaluminium)
;
loop_
    _publ_author_name
    _publ_author_address
    'Corfield, Peter W. R.'
;
Department of Chemistry
Fordham University
441 East Fordham Road
Bronx
NY 10458
USA
;
    'Schrier, Joshua'
;
Department of Chemistry
Fordham University
441 East Fordham Road
Bronx
NY 10458
USA
;
_publ_section_synopsis
;
The title compound crystallizes as eight-membered rings with
--(CH~3~)~2~Al--(CH~3~)~2~N--(CH~3~)~2~Al-- moieties connected by single
hydride bridges. The molecular structures and partial atomic charges
determined both by X-ray methods and by DFT calculations are compared.
;
