# Supplementary material for: Structure and charge analysis of a cyclic alu­minium hy­dride: cyclo-1,5-bis-μ-di­methyl­amino-3,7-di-μ-hy­drido-2,4,6,8-tetra­kis­(di­methyl­alu­minium)
Source: Acta Crystallogr C Struct Chem. 2023 Jan 1;79(Pt 1):12–7. doi: 10.1107/S2053229622011391 (PMC9813926; doi:10.1107/S2053229622011391)
Supplement: Supplementary file 2 [file c-79-00012-Isup2.hkl]

data_I                                                                          
_shelx_title ' Schrams Al ring Compound: Redo Final Refinement'                 
_shelx_refln_list_code          4                                               
_shelx_F_calc_maximum      114.72                                               
_exptl_crystal_F_000       352.00                                               
_reflns_d_resolution_high  0.9094                                               
                                                                                
loop_                                                                           
 _space_group_symop_operation_xyz                                               
 'x, y, z'                                                                      
 'x+1/2, -y+1/2, z+1/2'                                                         
 '-x, -y, -z'                                                                   
 '-x-1/2, y-1/2, -z-1/2'                                                        
                                                                                
_cell_length_a    14.1750                                                       
_cell_length_b    10.3780                                                       
_cell_length_c     7.6920                                                       
_cell_angle_alpha  90.000                                                       
_cell_angle_beta   90.740                                                       
_cell_angle_gamma  90.000                                                       
                                                                                
_shelx_F_squared_multiplier     1.000                                           
                                                                                
loop_                                                                           
 _refln_index_h                                                                 
 _refln_index_k                                                                 
 _refln_index_l                                                                 
 _refln_F_squared_calc                                                          
 _refln_F_squared_meas                                                          
 _refln_F_squared_sigma                                                         
 _refln_observed_status                                                         
   2   0   0        759.90        774.16        32.89 o                         
   4   0   0       1019.32       1063.81        45.23 o                         
   6   0   0       1435.08       1234.16        52.52 o                         
   8   0   0        453.08        482.07        20.72 o                         
  10   0   0        186.43        199.68         8.93 o                         
  12   0   0         29.42         26.19         2.03 o                         
  14   0   0          3.54          3.77         1.27 o                         
   1   1   0       2762.89       2707.88        81.34 o                         
   2   1   0       1153.57       1099.10        33.02 o                         
   3   1   0       3037.79       2955.95        88.74 o                         
   4   1   0       4046.15       4027.28       120.92 o                         
   5   1   0        316.88        342.32        10.38 o                         
   6   1   0       2009.56       2165.24        65.08 o                         
   7   1   0       1751.12       1697.54        51.07 o                         
   8   1   0        460.48        442.63        13.48 o                         
   9   1   0        120.35         97.83         3.25 o                         
  10   1   0        105.77        109.04         3.65 o                         
  11   1   0         20.86         26.35         1.41 o                         
  12   1   0         38.04         45.45         1.95 o                         
  13   1   0         40.16         36.03         1.71 o                         
  14   1   0         24.24         25.21         1.43 o                         
  15   1   0          0.07          0.26         1.42 o                         
   0   2   0       1144.69       1135.97        48.27 o                         
   1   2   0        717.09        725.48        21.83 o                         
   2   2   0       6860.75       6918.24       207.70 o                         
   3   2   0       3032.28       3233.16        97.12 o                         
   4   2   0       1939.79       1850.22        55.62 o                         
   5   2   0        410.72        386.33        11.72 o                         
   6   2   0         17.94         13.94         0.78 o                         
   7   2   0        189.75        186.26         5.79 o                         
   8   2   0          0.04          1.74         1.64 o                         
   9   2   0          3.76          3.70         1.23 o                         
  10   2   0        591.97        534.44        16.35 o                         
  11   2   0          0.42          1.70         1.31 o                         
  12   2   0         19.57         19.40         1.33 o                         
  13   2   0         13.20         13.94         1.21 o                         
  14   2   0         78.00         84.19         3.01 o                         
  15   2   0          2.70          2.07         0.92 o                         
   1   3   0        121.51        129.80         4.01 o                         
   2   3   0        640.09        648.44        19.56 o                         
   3   3   0       1387.29       1415.21        42.57 o                         
   4   3   0        166.32        132.52         4.13 o                         
   5   3   0         10.55         19.10         0.89 o                         
   6   3   0        189.72        159.84         5.00 o                         
   7   3   0        168.04        161.74         5.10 o                         
   8   3   0        371.60        403.01        12.34 o                         
   9   3   0        938.69        915.65        27.74 o                         
  10   3   0        285.80        294.24         9.18 o                         
  11   3   0         32.66         28.45         1.54 o                         
  12   3   0          0.79          2.75         1.21 o                         
  13   3   0        121.49        124.00         4.20 o                         
  14   3   0         45.91         43.60         1.84 o                         
  15   3   0          0.01          1.62         0.94 o                         
   0   4   0       3500.09       3489.75       148.22 o                         
   1   4   0          7.12         10.30         0.69 o                         
   2   4   0         54.57         40.46         1.44 o                         
   3   4   0         31.38         54.29         1.84 o                         
   4   4   0        116.34        134.46         4.23 o                         
   5   4   0        283.82        328.32        10.03 o                         
   6   4   0       1496.67       1455.44        43.86 o                         
   7   4   0        816.06        778.80        23.60 o                         
   8   4   0         31.25         25.56         1.34 o                         
   9   4   0        142.83        145.01         4.72 o                         
  10   4   0        109.87        111.43         3.77 o                         
  11   4   0          9.99         11.41         1.12 o                         
  12   4   0         39.38         37.89         1.74 o                         
  13   4   0         13.07         12.81         1.09 o                         
  14   4   0          9.44          8.54         0.94 o                         
   1   5   0        936.32        983.18        29.67 o                         
   2   5   0         24.61         17.79         0.92 o                         
   3   5   0          8.67          8.64         0.75 o                         
   4   5   0        543.63        572.53        17.37 o                         
   5   5   0         14.68         18.34         1.05 o                         
   6   5   0         10.46         10.32         0.95 o                         
   7   5   0        589.22        539.08        16.43 o                         
   8   5   0          0.52          1.64         1.32 o                         
   9   5   0         10.81         10.02         1.07 o                         
  10   5   0        140.79        147.11         4.83 o                         
  11   5   0          6.55          6.50         1.06 o                         
  12   5   0        138.46        137.06         4.54 o                         
  13   5   0         20.87         16.31         1.13 o                         
  14   5   0          1.82          3.13         0.80 o                         
   0   6   0        278.53        263.00        11.50 o                         
   1   6   0          0.06          2.30         0.91 o                         
   2   6   0        167.00        186.31         5.85 o                         
   3   6   0         20.98         17.63         1.08 o                         
   4   6   0       1413.71       1374.83        41.48 o                         
   5   6   0        362.57        347.01        10.68 o                         
   6   6   0          0.09          0.27         1.50 o                         
   7   6   0         44.41         43.52         1.79 o                         
   8   6   0         15.33         13.38         1.11 o                         
   9   6   0          7.82          7.84         1.05 o                         
  10   6   0         42.50         46.14         1.91 o                         
  11   6   0         84.72         85.21         3.02 o                         
  12   6   0          0.13          1.80         1.51 o                         
  13   6   0         20.90         17.74         1.06 o                         
   1   7   0         29.98         32.17         1.54 o                         
   2   7   0        504.52        517.78        15.83 o                         
   3   7   0       1200.36       1214.53        36.71 o                         
   4   7   0          6.63         11.15         1.07 o                         
   5   7   0         86.77         80.74         2.86 o                         
   6   7   0         34.81         33.98         1.60 o                         
   7   7   0         17.38         15.95         1.18 o                         
   8   7   0         85.38         86.46         3.05 o                         
   9   7   0         52.18         51.08         2.04 o                         
  10   7   0         37.94         38.51         1.67 o                         
  11   7   0         19.60         19.60         1.14 o                         
  12   7   0          1.82          1.29         0.99 o                         
   0   8   0         67.87         76.58         4.03 o                         
   1   8   0        357.00        363.16        11.26 o                         
   2   8   0          2.16          2.13         1.47 o                         
   3   8   0        230.25        219.14         6.96 o                         
   4   8   0          0.69          3.77         1.10 o                         
   5   8   0         60.97         61.07         2.36 o                         
   6   8   0        125.42        125.56         4.20 o                         
   7   8   0         77.19         81.86         2.92 o                         
   8   8   0          0.02          1.22         1.15 o                         
   9   8   0        103.00        102.61         3.50 o                         
  10   8   0         18.60         18.47         1.11 o                         
  11   8   0          1.90          2.61         0.73 o                         
   1   9   0        130.82        138.12         4.61 o                         
   2   9   0         68.58         70.68         3.52 o                         
   3   9   0         96.59        100.59         4.04 o                         
   4   9   0         63.51         69.87         2.62 o                         
   5   9   0        104.58        102.73         3.53 o                         
   6   9   0         23.34         21.36         1.29 o                         
   7   9   0         40.33         38.51         1.68 o                         
   8   9   0         22.78         24.03         1.27 o                         
   9   9   0          0.02          0.11         0.92 o                         
   0  10   0          0.27          1.49         1.26 o                         
   1  10   0          2.29          3.63         1.13 o                         
   2  10   0          0.19          1.00         1.00 o                         
   3  10   0         12.83         13.05         1.11 o                         
   4  10   0          2.37          2.51         1.17 o                         
   5  10   0         76.80         74.62         2.70 o                         
   6  10   0         19.23         18.52         1.11 o                         
   7  10   0          1.36          1.32         0.92 o                         
   1  11   0         14.83         13.97         0.99 o                         
   2  11   0         19.20         21.23         1.15 o                         
   3  11   0         82.20         81.35         2.83 o                         
   4  11   0         14.08         14.50         0.95 o                         
 -15   0   1         42.12         42.98         3.65 o                         
 -13   0   1         34.02         29.35         3.09 o                         
 -11   0   1        345.23        295.78        18.46 o                         
  -9   0   1         62.07         60.17         4.30 o                         
  -7   0   1        843.49        830.18        50.12 o                         
  -5   0   1       1306.59       1252.95        75.37 o                         
  -3   0   1         14.14         21.31         1.53 o                         
  -1   0   1       6614.86       6979.06       418.83 o                         
   1   0   1      13160.94      13361.37       801.73 o                         
   3   0   1        165.72        165.37        10.06 o                         
   5   0   1        404.24        518.63        31.33 o                         
   7   0   1       2419.70       2211.00       132.96 o                         
   9   0   1         10.73         11.18         1.87 o                         
  11   0   1         64.07         81.18         5.75 o                         
  13   0   1          4.52          5.40         1.95 o                         
  15   0   1          2.37          3.44         1.67 o                         
 -15   1   1         44.04         40.82         2.47 o                         
 -14   1   1          0.43          0.38         1.59 o                         
 -13   1   1         17.74         19.01         1.83 o                         
 -12   1   1        114.33        110.21         5.34 o                         
 -11   1   1         89.58         96.09         4.72 o                         
 -10   1   1         77.79         80.36         4.00 o                         
  -9   1   1        394.76        380.28        16.49 o                         
  -8   1   1         11.99         12.24         1.23 o                         
  -7   1   1        151.39        147.95         6.55 o                         
  -6   1   1        371.21        347.80        14.96 o                         
  -5   1   1        289.76        303.52        13.05 o                         
  -4   1   1        478.30        499.97        21.35 o                         
  -3   1   1        329.49        322.79        13.80 o                         
  -2   1   1       1531.21       1634.32        69.42 o                         
  -1   1   1        472.83        589.00        71.24 o                         
   0   1   1       3207.61       2921.01       124.18 o                         
   1   1   1        441.31        419.77        17.92 o                         
   2   1   1         41.17         42.26         1.92 o                         
   3   1   1        378.40        342.47        14.64 o                         
   4   1   1        779.75        688.57        29.35 o                         
   5   1   1       3689.00       3707.80       157.49 o                         
   6   1   1          1.22          1.96         0.79 o                         
   7   1   1        390.07        424.90        18.27 o                         
   8   1   1        689.32        658.26        28.22 o                         
   9   1   1         73.14         68.16         3.40 o                         
  10   1   1        129.90        130.24         6.03 o                         
  11   1   1         51.27         59.84         3.27 o                         
  12   1   1          7.78          7.82         1.58 o                         
  13   1   1         26.42         29.02         2.20 o                         
  14   1   1         43.04         41.08         2.60 o                         
  15   1   1         23.53         21.61         1.78 o                         
 -15   2   1          3.16          2.44         1.59 o                         
 -14   2   1          0.29          0.95         0.95 o                         
 -13   2   1         50.60         46.58         2.86 o                         
 -12   2   1          1.55          1.73         1.43 o                         
 -11   2   1         21.90         21.29         1.90 o                         
 -10   2   1          9.65          7.53         1.55 o                         
  -9   2   1       1231.23       1152.49        49.26 o                         
  -8   2   1        288.25        265.13        11.59 o                         
  -7   2   1         18.29         13.29         1.20 o                         
  -6   2   1        112.88        121.96         5.44 o                         
  -5   2   1         41.97         51.63         2.47 o                         
  -4   2   1        141.05        148.86         6.51 o                         
  -3   2   1       2552.70       2576.00       109.42 o                         
  -2   2   1        564.25        604.54        25.76 o                         
  -1   2   1       6137.20       6044.92       256.62 o                         
   0   2   1          0.02          1.69         0.54 o                         
   1   2   1        136.30        122.97        23.20 o                         
   2   2   1        300.77        332.71        14.25 o                         
   3   2   1         11.97         26.73         1.44 o                         
   4   2   1         36.08         24.40         1.40 o                         
   5   2   1       1576.89       1513.99        64.43 o                         
   6   2   1        171.89        186.88         8.17 o                         
   7   2   1        171.55        170.92         7.55 o                         
   8   2   1         29.44         38.99         2.18 o                         
   9   2   1         51.16         41.17         2.40 o                         
  10   2   1         34.70         35.55         2.30 o                         
  11   2   1        109.27        105.18         5.10 o                         
  12   2   1         40.84         43.62         2.74 o                         
  13   2   1         37.11         35.73         2.42 o                         
  14   2   1          7.85         10.98         1.45 o                         
  15   2   1         16.70         18.85         1.64 o                         
 -14   3   1          9.27          9.97         1.39 o                         
 -13   3   1         46.57         42.77         2.63 o                         
 -12   3   1        127.67        120.52         5.78 o                         
 -11   3   1         63.50         66.45         3.53 o                         
 -10   3   1        360.58        368.75        16.13 o                         
  -9   3   1        203.85        204.36         9.14 o                         
  -8   3   1        442.74        408.75        17.70 o                         
  -7   3   1        336.56        352.12        15.25 o                         
  -6   3   1        672.97        732.07        31.31 o                         
  -5   3   1         26.97         26.47         1.56 o                         
  -4   3   1         66.25         60.81         2.86 o                         
  -3   3   1          3.05          0.75         0.86 o                         
  -2   3   1       7716.54       7696.37       326.67 o                         
  -1   3   1       1358.88       1510.40        64.21 o                         
   0   3   1        148.65        144.65         6.31 o                         
   1   3   1         13.20         18.15         1.15 o                         
   2   3   1        262.58        306.97        13.20 o                         
   3   3   1       1217.23       1260.22        53.65 o                         
   4   3   1        309.82        306.56        13.21 o                         
   5   3   1         36.34         30.97         1.71 o                         
   6   3   1          3.82          1.72         0.89 o                         
   7   3   1        100.87        109.55         5.02 o                         
   8   3   1          8.68         10.63         1.36 o                         
   9   3   1        240.79        252.43        11.16 o                         
  10   3   1        277.01        265.51        11.77 o                         
  11   3   1         46.97         49.35         2.89 o                         
  12   3   1          3.63          3.94         1.44 o                         
  13   3   1          2.44          2.55         1.35 o                         
  14   3   1         49.16         53.81         3.00 o                         
 -14   4   1         43.33         44.66         2.55 o                         
 -13   4   1         47.54         45.86         2.70 o                         
 -12   4   1          1.63          3.01         1.81 o                         
 -11   4   1         39.28         36.14         2.40 o                         
 -10   4   1          2.63          4.47         1.37 o                         
  -9   4   1        134.65        133.51         6.19 o                         
  -8   4   1        547.10        551.37        23.78 o                         
  -7   4   1        676.32        634.82        27.27 o                         
  -6   4   1        501.17        468.56        20.18 o                         
  -5   4   1       3078.43       3029.69       128.78 o                         
  -4   4   1        765.25        847.08        36.16 o                         
  -3   4   1          1.19          1.61         0.86 o                         
  -2   4   1         32.97         38.87         2.00 o                         
  -1   4   1         44.98         29.95         1.65 o                         
   0   4   1        420.82        359.15        15.44 o                         
   1   4   1       1951.55       1887.35        80.26 o                         
   2   4   1         88.88         86.48         3.94 o                         
   3   4   1          1.85          0.55         0.91 o                         
   4   4   1         13.00         12.74         1.11 o                         
   5   4   1          7.95          3.87         0.97 o                         
   6   4   1         70.49         65.80         3.23 o                         
   7   4   1        359.78        365.57        15.86 o                         
   8   4   1        143.82        149.16         6.79 o                         
   9   4   1          1.85          4.60         1.36 o                         
  10   4   1         56.03         55.88         3.11 o                         
  11   4   1          5.65          7.95         1.50 o                         
  12   4   1          0.38          2.86         1.86 o                         
  13   4   1         22.36         17.85         1.74 o                         
  14   4   1         42.78         43.22         2.53 o                         
 -13   5   1          7.62          7.67         1.22 o                         
 -12   5   1         37.11         34.24         2.24 o                         
 -11   5   1        202.29        193.43         8.79 o                         
 -10   5   1          2.21          6.52         1.51 o                         
  -9   5   1        106.69        101.10         4.86 o                         
  -8   5   1          9.75         17.72         1.61 o                         
  -7   5   1        126.83        122.11         5.65 o                         
  -6   5   1        479.44        416.42        18.03 o                         
  -5   5   1        362.17        317.54        13.80 o                         
  -4   5   1         79.41         91.63         4.26 o                         
  -3   5   1        193.31        218.88         9.57 o                         
  -2   5   1         55.74         65.74         3.16 o                         
  -1   5   1        543.48        570.25        24.45 o                         
   0   5   1       1292.93       1206.49        51.44 o                         
   1   5   1        741.54        775.62        33.17 o                         
   2   5   1        701.55        674.30        28.87 o                         
   3   5   1         13.78         11.44         1.19 o                         
   4   5   1         57.74         62.46         3.07 o                         
   5   5   1        145.52        151.14         6.79 o                         
   6   5   1        145.03        140.15         6.35 o                         
   7   5   1          1.54          2.93         1.54 o                         
   8   5   1        386.51        352.01        15.38 o                         
   9   5   1         15.86         12.10         1.59 o                         
  10   5   1          2.16          2.85         1.30 o                         
  11   5   1         66.72         76.02         3.90 o                         
  12   5   1          6.69          8.91         1.43 o                         
  13   5   1         15.38         13.37         1.51 o                         
 -13   6   1         10.87          9.10         1.18 o                         
 -12   6   1         54.26         53.98         2.95 o                         
 -11   6   1          0.26          2.55         1.67 o                         
 -10   6   1         58.99         57.34         3.14 o                         
  -9   6   1         61.08         62.94         3.33 o                         
  -8   6   1         11.74         15.50         1.63 o                         
  -7   6   1         11.40          8.83         1.46 o                         
  -6   6   1         33.48         30.21         2.02 o                         
  -5   6   1        238.69        233.84        10.33 o                         
  -4   6   1        307.31        265.58        11.65 o                         
  -3   6   1        934.30        952.09        40.72 o                         
  -2   6   1         10.17          6.00         1.24 o                         
  -1   6   1          9.77         11.84         1.35 o                         
   0   6   1        117.83        115.25         5.30 o                         
   1   6   1        114.18        116.04         5.34 o                         
   2   6   1         28.96         29.54         1.92 o                         
   3   6   1        380.84        364.11        15.80 o                         
   4   6   1         10.58          8.67         1.38 o                         
   5   6   1        246.07        241.53        10.66 o                         
   6   6   1        298.30        300.15        13.17 o                         
   7   6   1        112.42        108.38         5.14 o                         
   8   6   1        128.13        117.67         5.57 o                         
   9   6   1          0.02          1.04         1.04 o                         
  10   6   1          2.76          2.05         1.48 o                         
  11   6   1         71.47         63.72         3.44 o                         
  12   6   1         85.44         85.33         4.22 o                         
  13   6   1          4.99          4.98         1.05 o                         
 -12   7   1          4.42          5.31         1.08 o                         
 -11   7   1          0.36          2.40         1.58 o                         
 -10   7   1         30.85         24.89         1.92 o                         
  -9   7   1         16.54         15.25         1.56 o                         
  -8   7   1         90.05         86.82         4.32 o                         
  -7   7   1         77.72         74.53         3.82 o                         
  -6   7   1         18.80         14.47         1.59 o                         
  -5   7   1         39.64         41.04         2.46 o                         
  -4   7   1        353.21        333.38        14.59 o                         
  -3   7   1         13.48         12.39         1.57 o                         
  -2   7   1        578.97        616.78        26.58 o                         
  -1   7   1         43.79         38.57         2.42 o                         
   0   7   1         15.65         16.80         1.70 o                         
   1   7   1         99.57        106.10         5.04 o                         
   2   7   1        389.86        361.54        15.78 o                         
   3   7   1        392.27        391.66        17.06 o                         
   4   7   1        915.44        874.90        37.54 o                         
   5   7   1         98.33        101.48         4.88 o                         
   6   7   1          0.64          0.78         1.45 o                         
   7   7   1         12.44         10.38         1.50 o                         
   8   7   1          0.96          0.42         1.65 o                         
   9   7   1         89.35         96.94         4.73 o                         
  10   7   1         53.44         49.75         2.85 o                         
  11   7   1          3.12          4.08         1.20 o                         
  12   7   1          0.06          0.81         1.08 o                         
 -10   8   1          0.40          1.87         1.26 o                         
  -9   8   1         15.69         14.80         1.49 o                         
  -8   8   1         72.82         70.99         3.65 o                         
  -7   8   1         23.34         19.16         1.77 o                         
  -6   8   1         38.42         39.76         2.52 o                         
  -5   8   1        147.92        146.19         6.79 o                         
  -4   8   1         11.49         14.04         1.64 o                         
  -3   8   1          5.43          7.52         1.57 o                         
  -2   8   1        290.16        274.56        12.19 o                         
  -1   8   1          1.89          1.07         1.07 o                         
   0   8   1         40.26         42.01         2.66 o                         
   1   8   1         61.60         63.72         3.45 o                         
   2   8   1        420.31        421.55        18.40 o                         
   3   8   1          7.03          8.09         1.57 o                         
   4   8   1          7.00          6.44         1.50 o                         
   5   8   1          7.34          9.64         1.55 o                         
   6   8   1          0.38          0.97         0.97 o                         
   7   8   1         22.48         18.92         1.79 o                         
   8   8   1        165.37        176.11         8.01 o                         
   9   8   1          1.85          1.85         1.25 o                         
  10   8   1         78.83         76.18         3.83 o                         
  -9   9   1          0.19          1.08         1.45 o                         
  -8   9   1          5.41          4.59         1.21 o                         
  -7   9   1         23.42         22.81         1.81 o                         
  -6   9   1        143.87        142.93         6.66 o                         
  -5   9   1         30.10         30.02         2.12 o                         
  -4   9   1         65.07         64.43         3.48 o                         
  -3   9   1         14.01         15.13         1.71 o                         
  -2   9   1         49.12         50.18         2.93 o                         
  -1   9   1         48.33         53.48         3.07 o                         
   0   9   1         99.59        100.05         4.97 o                         
   1   9   1          2.05          1.29         1.78 o                         
   2   9   1        313.96        312.64        13.85 o                         
   3   9   1         13.13         12.30         1.66 o                         
   4   9   1         77.68         81.13         4.13 o                         
   5   9   1         39.67         43.09         2.61 o                         
   6   9   1         59.35         56.25         3.11 o                         
   7   9   1          0.01          1.97         1.67 o                         
   8   9   1         13.33         14.99         1.46 o                         
   9   9   1         21.02         19.94         1.57 o                         
  -7  10   1          5.36          5.54         1.07 o                         
  -6  10   1          3.99          6.58         1.47 o                         
  -5  10   1         19.12         19.95         1.67 o                         
  -4  10   1         83.52         82.32         4.14 o                         
  -3  10   1         11.48         13.10         1.47 o                         
  -2  10   1          4.11          3.59         1.36 o                         
  -1  10   1          0.06          1.00         1.00 o                         
   0  10   1         19.69         20.08         1.80 o                         
   1  10   1         19.55         19.73         1.75 o                         
   2  10   1          0.15          0.71         1.64 o                         
   3  10   1          2.79          5.70         1.38 o                         
   4  10   1         16.03         16.33         1.62 o                         
   5  10   1          0.33          1.78         1.51 o                         
   6  10   1         60.55         57.38         3.06 o                         
   7  10   1          2.84          1.90         1.04 o                         
  -3  11   1         10.36          9.98         1.25 o                         
  -2  11   1         58.10         59.94         3.14 o                         
  -1  11   1         43.54         45.57         2.56 o                         
   0  11   1          7.55          6.09         1.19 o                         
   1  11   1          0.01          0.47         1.32 o                         
   2  11   1         32.59         30.50         2.01 o                         
   3  11   1          6.87          5.32         1.18 o                         
 -14   0   2         20.46         16.27         2.49 o                         
 -12   0   2        306.72        296.25        18.60 o                         
 -10   0   2        154.25        138.56         9.06 o                         
  -8   0   2          4.57          1.01         1.44 o                         
  -6   0   2        603.37        534.54        32.38 o                         
  -4   0   2        918.62        915.98        55.17 o                         
  -2   0   2       1071.26       1089.52        65.51 o                         
   0   0   2       3119.42       3062.30       183.85 o                         
   2   0   2          2.34          1.45         0.82 o                         
   4   0   2         81.59         80.08         5.07 o                         
   6   0   2        697.65        642.50        38.84 o                         
   8   0   2        724.86        732.53        44.38 o                         
  10   0   2         46.57         60.61         4.55 o                         
  12   0   2         12.60         15.27         2.39 o                         
  14   0   2         15.69         13.47         2.27 o                         
 -15   1   2         21.43         21.00         1.65 o                         
 -14   1   2         16.82         15.88         1.64 o                         
 -13   1   2          2.54          3.67         1.56 o                         
 -12   1   2         23.42         25.51         2.11 o                         
 -11   1   2        115.65        111.97         5.37 o                         
 -10   1   2        158.40        163.30         7.44 o                         
  -9   1   2        168.84        162.20         7.33 o                         
  -8   1   2        112.25        107.85         4.97 o                         
  -7   1   2          0.16          0.79         0.79 o                         
  -6   1   2         59.21         52.62         2.57 o                         
  -5   1   2        266.45        283.47        12.22 o                         
  -4   1   2          8.72         17.58         1.14 o                         
  -3   1   2        249.62        303.96        13.05 o                         
  -2   1   2        127.51        150.85         6.55 o                         
  -1   1   2        176.65        250.06        10.75 o                         
   0   1   2        243.69        260.03        11.16 o                         
   1   1   2        141.58        126.78         5.55 o                         
   2   1   2        726.23        794.90        33.87 o                         
   3   1   2         17.47         16.83         1.08 o                         
   4   1   2        431.31        436.69        18.70 o                         
   5   1   2        529.20        542.56        23.21 o                         
   6   1   2        293.31        318.07        13.73 o                         
   7   1   2        469.07        487.30        20.95 o                         
   8   1   2        142.69        135.24         6.13 o                         
   9   1   2          0.36          2.99         1.67 o                         
  10   1   2        116.96        105.55         5.06 o                         
  11   1   2         73.96         77.01         3.98 o                         
  12   1   2         70.31         83.58         4.27 o                         
  13   1   2          1.59          2.61         1.86 o                         
  14   1   2         20.09         19.08         1.81 o                         
  15   1   2         17.45         19.42         1.57 o                         
 -14   2   2          4.70          4.55         1.21 o                         
 -13   2   2          0.82          4.79         1.33 o                         
 -12   2   2         10.14         10.32         1.56 o                         
 -11   2   2          1.24          2.37         1.60 o                         
 -10   2   2        256.64        247.21        11.00 o                         
  -9   2   2         97.98        101.67         4.84 o                         
  -8   2   2        530.29        521.88        22.48 o                         
  -7   2   2         64.65         85.61         4.03 o                         
  -6   2   2        102.02        102.87         4.69 o                         
  -5   2   2         49.57         52.22         2.55 o                         
  -4   2   2         26.22         27.40         1.54 o                         
  -3   2   2         52.25         68.61         3.18 o                         
  -2   2   2       1191.28       1206.13        51.33 o                         
  -1   2   2        207.91        204.62         8.85 o                         
   0   2   2         53.99         41.11         2.00 o                         
   1   2   2        750.25        716.60        30.58 o                         
   2   2   2         69.04         76.84         3.50 o                         
   3   2   2         97.92         89.76         4.05 o                         
   4   2   2        632.21        608.89        26.04 o                         
   5   2   2        221.21        253.69        11.00 o                         
   6   2   2        478.72        475.69        20.44 o                         
   7   2   2         60.25         58.37         2.90 o                         
   8   2   2         33.43         33.69         2.05 o                         
   9   2   2          0.94          0.27         1.87 o                         
  10   2   2        142.54        124.72         5.90 o                         
  11   2   2          0.93          2.61         1.77 o                         
  12   2   2         29.86         31.26         2.21 o                         
  13   2   2         13.81         14.65         1.71 o                         
  14   2   2         79.34         82.95         4.20 o                         
 -14   3   2         42.42         39.09         2.39 o                         
 -13   3   2          7.07          6.63         1.38 o                         
 -12   3   2         17.69         16.83         1.67 o                         
 -11   3   2         21.61         21.24         1.87 o                         
 -10   3   2         74.44         66.70         3.53 o                         
  -9   3   2        381.42        389.26        16.96 o                         
  -8   3   2         66.48         73.54         3.66 o                         
  -7   3   2          0.92          0.06         1.28 o                         
  -6   3   2         31.19         29.15         1.80 o                         
  -5   3   2        167.70        187.30         8.22 o                         
  -4   3   2          1.14          2.07         0.90 o                         
  -3   3   2       2196.04       2349.63        99.87 o                         
  -2   3   2        260.48        260.37        11.25 o                         
  -1   3   2       1806.12       1872.28        79.60 o                         
   0   3   2         61.30         66.81         3.10 o                         
   1   3   2         38.53         28.17         1.55 o                         
   2   3   2          0.53          4.17         0.83 o                         
   3   3   2         99.53         87.64         3.98 o                         
   4   3   2         35.55         30.90         1.74 o                         
   5   3   2        365.89        336.64        14.55 o                         
   6   3   2         86.70         99.57         4.59 o                         
   7   3   2        156.15        153.03         6.89 o                         
   8   3   2         53.12         50.75         2.78 o                         
   9   3   2         25.38         21.79         1.83 o                         
  10   3   2        232.91        238.52        10.67 o                         
  11   3   2         56.68         55.86         3.14 o                         
  12   3   2          4.00          1.02         1.42 o                         
  13   3   2         21.30         21.72         1.84 o                         
  14   3   2         25.09         26.64         1.89 o                         
 -14   4   2          1.90          1.77         1.07 o                         
 -13   4   2         15.81         14.20         1.51 o                         
 -12   4   2         86.65         84.52         4.23 o                         
 -11   4   2          0.23          2.89         1.27 o                         
 -10   4   2          8.20          8.73         1.55 o                         
  -9   4   2         29.96         32.94         2.18 o                         
  -8   4   2          9.10         10.01         1.46 o                         
  -7   4   2        595.87        602.96        25.95 o                         
  -6   4   2        944.87        944.20        40.38 o                         
  -5   4   2         15.77         21.22         1.53 o                         
  -4   4   2        724.07        836.47        35.75 o                         
  -3   4   2         22.36         28.66         1.70 o                         
  -2   4   2        128.41        137.54         6.11 o                         
  -1   4   2          0.64          0.82         1.03 o                         
   0   4   2       1122.76       1071.62        45.69 o                         
   1   4   2          7.41          2.21         1.05 o                         
   2   4   2        422.13        444.28        19.10 o                         
   3   4   2        509.70        489.84        21.04 o                         
   4   4   2        102.69         80.62         3.78 o                         
   5   4   2          5.59          4.81         1.15 o                         
   6   4   2        119.67        109.53         5.06 o                         
   7   4   2        169.03        155.82         7.04 o                         
   8   4   2        244.08        223.91         9.96 o                         
   9   4   2        105.65        110.78         5.30 o                         
  10   4   2          6.65          7.82         1.56 o                         
  11   4   2          4.51          3.02         1.36 o                         
  12   4   2          3.33          2.67         1.30 o                         
  13   4   2          4.78          3.48         1.29 o                         
  14   4   2         14.80         12.65         1.36 o                         
 -13   5   2          7.35          8.15         1.20 o                         
 -12   5   2         22.94         24.01         1.81 o                         
 -11   5   2         55.30         52.41         2.94 o                         
 -10   5   2         62.06         59.62         3.23 o                         
  -9   5   2          0.01          2.01         1.33 o                         
  -8   5   2          1.25          6.18         1.60 o                         
  -7   5   2         31.43         34.97         2.21 o                         
  -6   5   2          3.92          5.13         1.31 o                         
  -5   5   2        367.28        359.88        15.62 o                         
  -4   5   2        392.59        405.12        17.51 o                         
  -3   5   2        200.56        196.75         8.68 o                         
  -2   5   2         12.80         15.32         1.31 o                         
  -1   5   2        322.94        348.35        15.08 o                         
   0   5   2        558.97        539.19        23.17 o                         
   1   5   2       1184.65       1127.46        48.12 o                         
   2   5   2          2.54          4.43         1.31 o                         
   3   5   2        128.27        104.73         4.83 o                         
   4   5   2         63.39         55.46         2.86 o                         
   5   5   2         55.72         48.97         2.63 o                         
   6   5   2         40.63         43.04         2.46 o                         
   7   5   2        237.28        207.73         9.27 o                         
   8   5   2         21.69         22.56         1.87 o                         
   9   5   2         69.70         63.51         3.40 o                         
  10   5   2          4.72          5.44         1.41 o                         
  11   5   2         66.36         65.26         3.45 o                         
  12   5   2         67.67         66.67         3.54 o                         
  13   5   2          0.17          1.92         1.53 o                         
 -12   6   2         12.68          9.10         1.34 o                         
 -11   6   2         39.11         41.39         2.45 o                         
 -10   6   2          1.12          2.72         1.21 o                         
  -9   6   2         53.03         49.19         2.82 o                         
  -8   6   2        105.53        112.39         5.35 o                         
  -7   6   2          2.89          3.12         1.31 o                         
  -6   6   2          8.07          7.58         1.36 o                         
  -5   6   2         85.30         80.63         3.97 o                         
  -4   6   2        116.21        116.67         5.45 o                         
  -3   6   2          6.00          5.89         1.32 o                         
  -2   6   2        304.80        293.25        12.83 o                         
  -1   6   2          3.80          3.92         1.44 o                         
   0   6   2         15.33         13.05         1.44 o                         
   1   6   2         88.14         90.85         4.35 o                         
   2   6   2          4.48          3.16         1.53 o                         
   3   6   2          5.20          5.35         1.36 o                         
   4   6   2        402.48        382.84        16.65 o                         
   5   6   2        291.00        267.59        11.79 o                         
   6   6   2          9.17          7.79         1.42 o                         
   7   6   2        306.00        291.62        12.86 o                         
   8   6   2         53.13         51.24         2.90 o                         
   9   6   2         12.97         12.31         1.58 o                         
  10   6   2         31.86         31.50         2.17 o                         
  11   6   2         19.81         23.05         1.76 o                         
  12   6   2         20.98         21.87         1.64 o                         
 -11   7   2          1.48          2.66         1.36 o                         
 -10   7   2          2.66          4.42         1.29 o                         
  -9   7   2        126.08        121.23         5.74 o                         
  -8   7   2          4.90          2.38         1.41 o                         
  -7   7   2        103.32        114.47         5.46 o                         
  -6   7   2         21.49         22.53         1.88 o                         
  -5   7   2          0.16          2.34         1.80 o                         
  -4   7   2          1.70          1.47         1.91 o                         
  -3   7   2        404.18        417.62        18.17 o                         
  -2   7   2         15.31         14.21         1.70 o                         
  -1   7   2        436.49        467.02        20.27 o                         
   0   7   2          3.61          1.21         1.72 o                         
   1   7   2         30.08         31.38         2.22 o                         
   2   7   2        245.11        223.15         9.96 o                         
   3   7   2        413.49        411.28        17.91 o                         
   4   7   2         12.23         15.68         1.66 o                         
   5   7   2        199.72        192.83         8.71 o                         
   6   7   2         55.29         51.58         2.90 o                         
   7   7   2          3.78          3.69         1.36 o                         
   8   7   2          6.99          5.40         1.38 o                         
   9   7   2          1.11          1.31         1.27 o                         
  10   7   2         72.98         74.25         3.77 o                         
  11   7   2         13.77         11.23         1.37 o                         
 -10   8   2          0.06          0.82         1.00 o                         
  -9   8   2          0.64          1.66         1.40 o                         
  -8   8   2         20.81         22.34         1.74 o                         
  -7   8   2        102.87        103.65         5.00 o                         
  -6   8   2         74.04         66.78         3.53 o                         
  -5   8   2          0.01          0.50         1.91 o                         
  -4   8   2         38.37         36.18         2.40 o                         
  -3   8   2          3.08          3.99         1.46 o                         
  -2   8   2         29.71         34.45         2.39 o                         
  -1   8   2         64.05         59.32         3.30 o                         
   0   8   2          0.60          3.33         1.47 o                         
   1   8   2         29.45         32.47         2.29 o                         
   2   8   2         87.05         81.57         4.17 o                         
   3   8   2        224.15        221.68         9.97 o                         
   4   8   2          2.62          1.22         1.96 o                         
   5   8   2          2.25          2.06         1.39 o                         
   6   8   2          9.30         11.07         1.51 o                         
   7   8   2         56.32         59.30         3.21 o                         
   8   8   2          9.05          8.56         1.34 o                         
   9   8   2        144.46        149.14         6.86 o                         
  10   8   2          1.82          0.78         1.18 o                         
  -8   9   2          6.52          5.32         1.12 o                         
  -7   9   2         44.87         42.26         2.49 o                         
  -6   9   2         24.80         25.78         1.96 o                         
  -5   9   2        173.93        180.16         8.22 o                         
  -4   9   2         37.19         39.52         2.46 o                         
  -3   9   2         57.65         55.36         3.11 o                         
  -2   9   2          3.71          4.64         1.39 o                         
  -1   9   2         16.07         20.55         1.91 o                         
   0   9   2         30.77         30.04         2.20 o                         
   1   9   2        202.15        217.87         9.84 o                         
   2   9   2         12.74         11.74         1.67 o                         
   3   9   2        157.82        165.76         7.64 o                         
   4   9   2          2.08          0.17         1.57 o                         
   5   9   2         15.56         17.98         1.67 o                         
   6   9   2          7.96          7.89         1.32 o                         
   7   9   2         14.13         16.85         1.53 o                         
   8   9   2          1.41          2.40         1.05 o                         
  -6  10   2         17.52         17.67         1.50 o                         
  -5  10   2          9.51         10.40         1.30 o                         
  -4  10   2          1.49          1.15         1.16 o                         
  -3  10   2         35.10         33.38         2.18 o                         
  -2  10   2          1.29          2.10         1.78 o                         
  -1  10   2         13.95         16.38         1.56 o                         
   0  10   2          8.02          6.94         1.35 o                         
   1  10   2         42.95         44.30         2.61 o                         
   2  10   2         15.96         14.84         1.55 o                         
   3  10   2          0.65          2.23         1.25 o                         
   4  10   2         22.30         26.56         1.91 o                         
   5  10   2         30.08         30.21         2.00 o                         
   6  10   2          0.31          0.80         0.80 o                         
  -1  11   2         31.01         33.19         2.04 o                         
   0  11   2         35.30         35.46         2.13 o                         
   1  11   2          3.77          3.42         1.02 o                         
 -13   0   3          0.72          0.92         1.79 o                         
 -11   0   3        349.31        348.29        21.66 o                         
  -9   0   3          1.68          1.71         1.87 o                         
  -7   0   3        106.89        121.36         7.81 o                         
  -5   0   3       1705.99       1715.52       103.22 o                         
  -3   0   3         51.17         95.28         6.04 o                         
  -1   0   3         18.82         25.80         1.97 o                         
   1   0   3       5908.19       6526.80       391.81 o                         
   3   0   3        733.11        801.45        48.33 o                         
   5   0   3        330.08        301.46        18.42 o                         
   7   0   3        851.09        864.30        52.30 o                         
   9   0   3        140.29        147.30         9.55 o                         
  11   0   3         60.79         73.88         5.41 o                         
  13   0   3         40.23         48.35         4.02 o                         
 -14   1   3         14.52         11.49         1.42 o                         
 -13   1   3          5.78          6.06         1.34 o                         
 -12   1   3         64.56         64.57         3.51 o                         
 -11   1   3         42.32         43.81         2.70 o                         
 -10   1   3          2.47          3.24         1.93 o                         
  -9   1   3        155.12        157.29         7.17 o                         
  -8   1   3        130.97        116.97         5.43 o                         
  -7   1   3          7.53          7.99         1.25 o                         
  -6   1   3         64.37         67.11         3.24 o                         
  -5   1   3         59.16         59.28         2.87 o                         
  -4   1   3        398.76        405.36        17.42 o                         
  -3   1   3          2.40          2.46         0.83 o                         
  -2   1   3        948.56       1037.14        44.20 o                         
  -1   1   3        270.76        315.78        13.60 o                         
   0   1   3       1100.13       1141.76        48.62 o                         
   1   1   3         27.90         33.95         1.80 o                         
   2   1   3       1002.47       1029.63        43.90 o                         
   3   1   3         56.92         80.25         3.66 o                         
   4   1   3        336.05        371.33        15.98 o                         
   5   1   3        622.26        650.57        27.85 o                         
   6   1   3        253.72        258.99        11.30 o                         
   7   1   3        404.02        426.31        18.42 o                         
   8   1   3        378.06        384.73        16.72 o                         
   9   1   3        195.40        202.04         9.07 o                         
  10   1   3          3.83          4.91         1.45 o                         
  11   1   3         72.13         89.13         4.47 o                         
  12   1   3         94.45        106.51         5.21 o                         
  13   1   3         23.29         27.16         2.06 o                         
  14   1   3         18.87         21.41         1.74 o                         
 -14   2   3          0.14          0.80         0.80 o                         
 -13   2   3          1.74          0.62         1.62 o                         
 -12   2   3          0.22          1.53         1.31 o                         
 -11   2   3          3.43          5.63         1.40 o                         
 -10   2   3          3.33          6.76         1.50 o                         
  -9   2   3        366.60        366.25        16.01 o                         
  -8   2   3         25.19         22.03         1.81 o                         
  -7   2   3        221.45        208.95         9.25 o                         
  -6   2   3          9.04         13.03         1.28 o                         
  -5   2   3          0.45          0.79         0.79 o                         
  -4   2   3        131.04        122.22         5.49 o                         
  -3   2   3        668.06        718.65        30.72 o                         
  -2   2   3          0.04          1.15         1.32 o                         
  -1   2   3       2043.86       2024.97        86.10 o                         
   0   2   3        424.17        421.25        18.08 o                         
   1   2   3         70.97         69.99         3.26 o                         
   2   2   3         10.82          6.84         0.90 o                         
   3   2   3         52.48         66.68         3.16 o                         
   4   2   3         16.37         16.18         1.26 o                         
   5   2   3       1901.61       1898.41        80.88 o                         
   6   2   3        160.98        154.38         6.92 o                         
   7   2   3          1.12          2.36         1.86 o                         
   8   2   3        108.34        104.84         4.98 o                         
   9   2   3         22.20         23.50         1.95 o                         
  10   2   3         19.26         19.93         1.88 o                         
  11   2   3         75.42         72.31         3.84 o                         
  12   2   3          2.36          2.38         1.61 o                         
  13   2   3          1.96          2.58         1.62 o                         
  14   2   3          3.23          4.42         1.15 o                         
 -14   3   3         15.59         12.77         1.36 o                         
 -13   3   3         17.14         19.45         1.67 o                         
 -12   3   3         18.64         19.06         1.72 o                         
 -11   3   3         11.75         11.75         1.56 o                         
 -10   3   3         15.36         15.29         1.70 o                         
  -9   3   3         29.73         24.64         1.96 o                         
  -8   3   3        267.40        268.21        11.84 o                         
  -7   3   3        160.12        155.96         7.07 o                         
  -6   3   3         56.61         49.59         2.65 o                         
  -5   3   3          0.01          0.76         1.50 o                         
  -4   3   3         13.09         18.84         1.39 o                         
  -3   3   3          7.36          5.38         1.05 o                         
  -2   3   3       2168.06       2314.57        98.44 o                         
  -1   3   3          7.55          8.46         1.03 o                         
   0   3   3         99.52        117.79         5.28 o                         
   1   3   3         81.05         90.38         4.15 o                         
   2   3   3         28.02         21.24         1.43 o                         
   3   3   3        541.77        537.00        23.05 o                         
   4   3   3        228.65        211.12         9.27 o                         
   5   3   3        160.65        159.38         7.13 o                         
   6   3   3          8.98          9.21         1.31 o                         
   7   3   3         83.66         84.71         4.16 o                         
   8   3   3        160.37        160.95         7.35 o                         
   9   3   3        207.12        217.40         9.76 o                         
  10   3   3         18.88         14.74         1.75 o                         
  11   3   3         94.97        100.87         4.94 o                         
  12   3   3         22.55         24.09         1.92 o                         
  13   3   3          2.70          3.62         1.18 o                         
 -13   4   3          1.42          2.35         1.06 o                         
 -12   4   3          3.81          0.81         1.33 o                         
 -11   4   3        108.61        107.50         5.20 o                         
 -10   4   3          0.99          0.62         1.85 o                         
  -9   4   3         10.89          9.29         1.59 o                         
  -8   4   3         66.92         67.58         3.49 o                         
  -7   4   3          1.00          0.13         1.66 o                         
  -6   4   3        151.93        145.61         6.63 o                         
  -5   4   3        831.73        810.60        34.74 o                         
  -4   4   3        149.57        183.32         8.14 o                         
  -3   4   3         71.36         72.08         3.48 o                         
  -2   4   3         11.58         10.38         1.19 o                         
  -1   4   3         69.42         64.78         3.17 o                         
   0   4   3         49.40         48.27         2.51 o                         
   1   4   3       1369.62       1387.72        59.17 o                         
   2   4   3        372.57        344.33        14.92 o                         
   3   4   3        254.51        227.16         9.97 o                         
   4   4   3        114.17        114.00         5.24 o                         
   5   4   3         35.60         28.72         1.88 o                         
   6   4   3         64.48         67.81         3.44 o                         
   7   4   3        207.75        204.11         9.14 o                         
   8   4   3         63.67         58.79         3.21 o                         
   9   4   3         38.56         40.20         2.55 o                         
  10   4   3         57.74         66.18         3.50 o                         
  11   4   3         54.39         58.50         3.21 o                         
  12   4   3          5.32          7.22         1.35 o                         
  13   4   3          3.37          1.68         1.17 o                         
 -12   5   3         33.02         33.79         2.09 o                         
 -11   5   3         14.66         13.57         1.54 o                         
 -10   5   3         57.88         55.44         3.05 o                         
  -9   5   3         53.46         47.79         2.77 o                         
  -8   5   3          0.14          0.59         1.77 o                         
  -7   5   3         38.61         32.60         2.21 o                         
  -6   5   3        106.48        104.61         4.99 o                         
  -5   5   3        100.87         90.53         4.39 o                         
  -4   5   3        307.89        339.76        14.81 o                         
  -3   5   3        183.95        195.47         8.70 o                         
  -2   5   3         43.01         43.08         2.44 o                         
  -1   5   3         33.12         33.29         2.08 o                         
   0   5   3        219.08        243.10        10.69 o                         
   1   5   3        143.67        136.63         6.23 o                         
   2   5   3        585.73        583.67        25.13 o                         
   3   5   3          0.05          3.15         1.18 o                         
   4   5   3         38.72         40.96         2.39 o                         
   5   5   3        236.24        238.21        10.54 o                         
   6   5   3         36.20         32.25         2.15 o                         
   7   5   3        101.83         97.96         4.75 o                         
   8   5   3        167.14        153.90         7.09 o                         
   9   5   3          6.58          5.32         1.38 o                         
  10   5   3          0.21          2.23         1.25 o                         
  11   5   3         27.98         29.75         2.09 o                         
  12   5   3         64.90         63.35         3.38 o                         
 -12   6   3         10.70          9.95         1.18 o                         
 -11   6   3          5.99          6.13         1.19 o                         
 -10   6   3         40.42         37.99         2.34 o                         
  -9   6   3         17.51         18.64         1.72 o                         
  -8   6   3         19.44         18.69         1.74 o                         
  -7   6   3         30.13         34.58         2.27 o                         
  -6   6   3          3.55          4.67         1.36 o                         
  -5   6   3          1.32          2.76         1.42 o                         
  -4   6   3          3.32          2.06         1.67 o                         
  -3   6   3        111.91        105.91         5.05 o                         
  -2   6   3          4.70          8.26         1.55 o                         
  -1   6   3        346.71        347.55        15.19 o                         
   0   6   3        167.65        164.73         7.48 o                         
   1   6   3          0.14          0.78         1.39 o                         
   2   6   3          5.25          6.73         1.51 o                         
   3   6   3         40.51         39.98         2.44 o                         
   4   6   3         25.73         27.03         2.05 o                         
   5   6   3        380.62        357.09        15.61 o                         
   6   6   3        246.17        241.11        10.74 o                         
   7   6   3          3.91          4.14         1.57 o                         
   8   6   3        103.12         98.60         4.82 o                         
   9   6   3         71.84         70.21         3.63 o                         
  10   6   3          8.38          9.01         1.34 o                         
  11   6   3         23.65         26.71         1.88 o                         
 -11   7   3          0.34          1.12         0.99 o                         
 -10   7   3          8.39          8.75         1.25 o                         
  -9   7   3          8.42          7.95         1.33 o                         
  -8   7   3        205.44        212.90         9.58 o                         
  -7   7   3         27.39         25.27         2.04 o                         
  -6   7   3         13.22         16.88         1.68 o                         
  -5   7   3          0.18          0.69         1.32 o                         
  -4   7   3         38.51         30.31         2.18 o                         
  -3   7   3          1.58          1.31         1.38 o                         
  -2   7   3        469.68        482.49        20.98 o                         
  -1   7   3         37.12         37.74         2.46 o                         
   0   7   3         92.43        107.60         5.22 o                         
   1   7   3          0.11          4.58         2.02 o                         
   2   7   3          3.59          7.52         1.56 o                         
   3   7   3        273.10        275.75        12.22 o                         
   4   7   3        199.17        202.69         9.15 o                         
   5   7   3          0.29          1.25         1.37 o                         
   6   7   3         34.85         33.32         2.26 o                         
   7   7   3         17.18         16.42         1.66 o                         
   8   7   3         14.42         15.80         1.63 o                         
   9   7   3         70.43         71.42         3.67 o                         
  10   7   3          0.37          0.89         0.89 o                         
  -9   8   3          0.97          0.63         1.47 o                         
  -8   8   3         17.39         12.26         1.45 o                         
  -7   8   3          2.28          6.16         1.35 o                         
  -6   8   3         41.24         44.93         2.65 o                         
  -5   8   3         79.31         80.56         4.12 o                         
  -4   8   3         84.55         88.89         4.45 o                         
  -3   8   3          0.40          2.01         1.56 o                         
  -2   8   3          6.54         10.86         1.59 o                         
  -1   8   3         46.09         47.34         2.84 o                         
   0   8   3         27.66         25.66         2.13 o                         
   1   8   3         66.33         74.38         3.91 o                         
   2   8   3        190.24        200.73         9.11 o                         
   3   8   3         55.50         56.15         3.18 o                         
   4   8   3        111.83        107.67         5.21 o                         
   5   8   3          1.48          0.34         1.71 o                         
   6   8   3          0.13          1.31         1.67 o                         
   7   8   3          0.02          1.88         1.60 o                         
   8   8   3         23.35         26.88         1.92 o                         
   9   8   3          7.31          7.70         1.21 o                         
  -7   9   3         28.44         31.97         2.01 o                         
  -6   9   3         86.04         77.65         3.95 o                         
  -5   9   3          0.01          0.88         1.79 o                         
  -4   9   3        136.77        136.02         6.37 o                         
  -3   9   3         59.06         62.23         3.36 o                         
  -2   9   3         34.69         36.05         2.34 o                         
  -1   9   3         14.43         14.15         1.65 o                         
   0   9   3          2.55          3.57         1.38 o                         
   1   9   3         25.69         26.05         2.02 o                         
   2   9   3        134.49        141.26         6.64 o                         
   3   9   3         39.36         37.14         2.42 o                         
   4   9   3         20.37         22.17         1.81 o                         
   5   9   3          0.04          0.15         1.25 o                         
   6   9   3          0.00          1.17         1.46 o                         
   7   9   3         24.25         24.31         1.73 o                         
  -5  10   3          7.17          6.54         1.12 o                         
  -4  10   3         14.11         12.20         1.32 o                         
  -3  10   3          2.19          3.28         1.07 o                         
  -2  10   3          1.91          1.39         1.18 o                         
  -1  10   3          0.18          1.99         1.13 o                         
   0  10   3         93.15         99.04         4.79 o                         
   1  10   3          6.09          7.21         1.25 o                         
   2  10   3         22.91         26.55         1.87 o                         
   3  10   3          0.05          0.59         1.39 o                         
   4  10   3          0.16          0.37         1.46 o                         
   5  10   3          4.34          4.96         1.09 o                         
 -12   0   4         50.89         54.64         4.33 o                         
 -10   0   4        238.03        224.51        14.27 o                         
  -8   0   4          3.44          4.44         1.84 o                         
  -6   0   4        144.46        163.61        10.37 o                         
  -4   0   4       1995.82       2122.32       127.69 o                         
  -2   0   4          9.11          9.01         1.36 o                         
   0   0   4        893.55        914.95        55.19 o                         
   2   0   4       1203.24       1341.60        80.82 o                         
   4   0   4         15.02         21.42         2.13 o                         
   6   0   4        311.20        315.03        19.41 o                         
   8   0   4        256.65        265.48        16.60 o                         
  10   0   4         22.77         23.94         2.71 o                         
  12   0   4        158.54        170.49        11.13 o                         
 -13   1   4          9.53          8.48         1.37 o                         
 -12   1   4          2.55          4.04         1.34 o                         
 -11   1   4        129.78        136.09         6.44 o                         
 -10   1   4         58.95         63.01         3.42 o                         
  -9   1   4          1.49          4.85         1.51 o                         
  -8   1   4        130.50        127.26         5.94 o                         
  -7   1   4        166.74        168.29         7.60 o                         
  -6   1   4         17.95         17.84         1.60 o                         
  -5   1   4        166.74        192.69         8.54 o                         
  -4   1   4          2.35          0.87         1.11 o                         
  -3   1   4         95.81         90.53         4.20 o                         
  -2   1   4        389.58        406.78        17.54 o                         
  -1   1   4        406.65        415.14        17.91 o                         
   0   1   4        338.34        289.24        12.55 o                         
   1   1   4        264.24        271.96        11.85 o                         
   2   1   4          2.00          1.37         0.91 o                         
   3   1   4        658.10        601.43        25.81 o                         
   4   1   4        351.78        351.17        15.21 o                         
   5   1   4        693.87        709.52        30.43 o                         
   6   1   4        603.72        612.13        26.34 o                         
   7   1   4          0.23          2.37         1.49 o                         
   8   1   4        189.11        207.75         9.31 o                         
   9   1   4        192.70        206.93         9.34 o                         
  10   1   4         10.09         11.18         1.64 o                         
  11   1   4         10.95          7.90         1.54 o                         
  12   1   4          7.85          9.55         1.50 o                         
  13   1   4         48.72         54.78         3.00 o                         
 -13   2   4          0.15          2.55         1.41 o                         
 -12   2   4          0.62          1.17         1.25 o                         
 -11   2   4          2.93          2.65         1.41 o                         
 -10   2   4          1.93          4.75         1.63 o                         
  -9   2   4         14.42         14.52         1.77 o                         
  -8   2   4        403.82        421.49        18.37 o                         
  -7   2   4          1.97          1.84         1.59 o                         
  -6   2   4        268.70        262.89        11.57 o                         
  -5   2   4          0.53          3.02         1.26 o                         
  -4   2   4         41.72         49.46         2.65 o                         
  -3   2   4          4.45          8.31         1.37 o                         
  -2   2   4       1597.74       1658.88        70.67 o                         
  -1   2   4          0.02          0.79         0.79 o                         
   0   2   4       1922.16       1816.09        77.36 o                         
   1   2   4         19.70         14.40         1.26 o                         
   2   2   4        101.67        110.89         5.07 o                         
   3   2   4         92.51        108.40         5.00 o                         
   4   2   4          4.11          2.91         1.21 o                         
   5   2   4         67.15         64.48         3.28 o                         
   6   2   4        552.10        572.03        24.68 o                         
   7   2   4        192.55        197.73         8.89 o                         
   8   2   4         56.26         61.99         3.37 o                         
   9   2   4          0.31          4.29         1.74 o                         
  10   2   4         54.72         61.66         3.38 o                         
  11   2   4         20.27         20.13         1.81 o                         
  12   2   4         21.56         26.76         1.95 o                         
  13   2   4          5.78          7.67         1.23 o                         
 -13   3   4         11.04         13.60         1.32 o                         
 -12   3   4         14.19         12.83         1.51 o                         
 -11   3   4         23.82         24.86         1.95 o                         
 -10   3   4         15.68         15.95         1.68 o                         
  -9   3   4        113.50        113.24         5.45 o                         
  -8   3   4         14.44         16.44         1.76 o                         
  -7   3   4        237.10        234.58        10.45 o                         
  -6   3   4         71.04         69.05         3.56 o                         
  -5   3   4        326.33        313.10        13.70 o                         
  -4   3   4          0.18          3.18         1.69 o                         
  -3   3   4          8.10          8.56         1.29 o                         
  -2   3   4        126.55        109.85         5.10 o                         
  -1   3   4       1523.98       1480.45        63.13 o                         
   0   3   4          1.36          4.04         1.43 o                         
   1   3   4         63.94         59.99         3.03 o                         
   2   3   4        119.14        105.45         4.90 o                         
   3   3   4        378.45        351.88        15.30 o                         
   4   3   4        553.12        550.14        23.72 o                         
   5   3   4        137.44        139.71         6.40 o                         
   6   3   4        156.30        164.38         7.46 o                         
   7   3   4         27.19         30.32         2.17 o                         
   8   3   4          6.04          7.87         1.49 o                         
   9   3   4         18.19         24.82         1.98 o                         
  10   3   4        136.59        148.35         6.93 o                         
  11   3   4          0.84          4.09         1.56 o                         
  12   3   4          5.11          3.52         1.22 o                         
  13   3   4          1.11          2.54         1.08 o                         
 -12   4   4         31.22         30.11         2.03 o                         
 -11   4   4          1.40          2.88         1.25 o                         
 -10   4   4         80.75         80.79         4.10 o                         
  -9   4   4         12.60         12.95         1.59 o                         
  -8   4   4         50.36         50.84         2.90 o                         
  -7   4   4        121.27        119.43         5.65 o                         
  -6   4   4         71.89         61.53         3.29 o                         
  -5   4   4          0.17          1.78         1.47 o                         
  -4   4   4       1131.07       1089.72        46.61 o                         
  -3   4   4        247.99        243.28        10.74 o                         
  -2   4   4          2.04          2.82         1.30 o                         
  -1   4   4         26.14         23.57         1.79 o                         
   0   4   4          5.20          3.92         1.29 o                         
   1   4   4        182.03        175.80         7.89 o                         
   2   4   4        781.53        740.65        31.82 o                         
   3   4   4        102.03        105.60         4.99 o                         
   4   4   4         87.22         74.91         3.76 o                         
   5   4   4        118.50        117.69         5.52 o                         
   6   4   4         66.19         60.88         3.25 o                         
   7   4   4         24.90         24.68         1.99 o                         
   8   4   4          4.20          5.88         1.49 o                         
   9   4   4          8.60         10.80         1.51 o                         
  10   4   4          1.52          3.37         1.31 o                         
  11   4   4          4.22          6.08         1.32 o                         
  12   4   4         32.15         33.01         2.11 o                         
 -12   5   4          0.06          1.27         1.18 o                         
 -11   5   4         75.26         73.68         3.73 o                         
 -10   5   4         37.90         35.96         2.27 o                         
  -9   5   4         33.33         27.99         2.05 o                         
  -8   5   4         11.10         13.18         1.59 o                         
  -7   5   4          6.67          5.98         1.45 o                         
  -6   5   4        116.42        117.46         5.57 o                         
  -5   5   4        162.69        173.52         7.89 o                         
  -4   5   4         71.76         69.49         3.60 o                         
  -3   5   4        244.63        256.79        11.36 o                         
  -2   5   4        218.46        196.70         8.85 o                         
  -1   5   4         14.36         13.60         1.61 o                         
   0   5   4        249.95        236.19        10.50 o                         
   1   5   4         82.34         81.90         4.09 o                         
   2   5   4        223.52        199.51         8.95 o                         
   3   5   4        240.72        231.50        10.31 o                         
   4   5   4         27.01         21.48         1.85 o                         
   5   5   4         83.65         76.35         3.89 o                         
   6   5   4         30.49         33.31         2.26 o                         
   7   5   4          0.33          0.22         1.40 o                         
   8   5   4         96.41        102.71         5.00 o                         
   9   5   4        109.42        106.23         5.15 o                         
  10   5   4          2.61          1.06         1.72 o                         
  11   5   4          9.16         11.25         1.34 o                         
 -11   6   4          5.78          3.58         1.17 o                         
 -10   6   4          3.88          6.07         1.70 o                         
  -9   6   4         72.19         72.30         3.68 o                         
  -8   6   4         49.27         51.31         2.92 o                         
  -7   6   4          3.49          4.40         1.32 o                         
  -6   6   4         34.51         36.44         2.38 o                         
  -5   6   4         51.06         52.69         2.99 o                         
  -4   6   4          0.76          1.04         1.04 o                         
  -3   6   4          4.61          2.46         1.57 o                         
  -2   6   4         94.66         92.91         4.58 o                         
  -1   6   4          1.55          4.70         1.82 o                         
   0   6   4        130.11        149.02         6.93 o                         
   1   6   4        275.92        283.28        12.56 o                         
   2   6   4          8.69         12.95         1.67 o                         
   3   6   4          0.29          3.45         1.82 o                         
   4   6   4         90.50         86.69         4.33 o                         
   5   6   4          1.38          2.26         1.42 o                         
   6   6   4         78.83         81.45         4.12 o                         
   7   6   4        136.00        140.39         6.56 o                         
   8   6   4         75.50         70.03         3.65 o                         
   9   6   4         11.70         10.77         1.43 o                         
  10   6   4         28.45         28.13         1.92 o                         
  -9   7   4         23.79         24.20         1.73 o                         
  -8   7   4          9.57         11.40         1.41 o                         
  -7   7   4        113.27        121.27         5.74 o                         
  -6   7   4         28.11         30.45         2.10 o                         
  -5   7   4          7.50          6.31         1.46 o                         
  -4   7   4          0.58          1.82         1.79 o                         
  -3   7   4         91.61         94.47         4.69 o                         
  -2   7   4         16.69         18.42         1.88 o                         
  -1   7   4        193.95        205.30         9.33 o                         
   0   7   4         17.93         15.68         1.90 o                         
   1   7   4          1.69          2.99         1.51 o                         
   2   7   4         30.82         30.85         2.20 o                         
   3   7   4          1.55          2.06         2.06 o                         
   4   7   4        121.86        127.27         6.02 o                         
   5   7   4         85.84         83.34         4.20 o                         
   6   7   4          0.93          1.00         1.00 o                         
   7   7   4          3.73          5.39         1.27 o                         
   8   7   4          6.89          6.55         1.28 o                         
   9   7   4         19.08         21.58         1.62 o                         
  -8   8   4          1.94          2.20         1.03 o                         
  -7   8   4         20.49         17.75         1.57 o                         
  -6   8   4         11.92         11.41         1.46 o                         
  -5   8   4          2.46          2.92         1.25 o                         
  -4   8   4         41.93         41.92         2.58 o                         
  -3   8   4         60.28         70.50         3.73 o                         
  -2   8   4          7.26          6.84         1.64 o                         
  -1   8   4          0.95          4.13         1.37 o                         
   0   8   4         12.38         12.07         1.73 o                         
   1   8   4          0.35          0.94         1.85 o                         
   2   8   4         79.13         83.50         4.25 o                         
   3   8   4        152.08        153.51         7.14 o                         
   4   8   4          4.04          4.59         1.55 o                         
   5   8   4         21.19         18.66         1.74 o                         
   6   8   4         11.75         13.18         1.39 o                         
   7   8   4          4.18          8.22         1.19 o                         
   8   8   4          0.03          2.41         1.27 o                         
  -6   9   4         19.07         19.75         1.57 o                         
  -5   9   4         87.45         89.22         4.34 o                         
  -4   9   4          4.92          5.09         1.21 o                         
  -3   9   4         83.94         81.21         4.08 o                         
  -2   9   4         15.86         18.62         1.71 o                         
  -1   9   4          0.22          0.87         1.77 o                         
   0   9   4         54.41         57.85         3.15 o                         
   1   9   4          8.51          8.58         1.44 o                         
   2   9   4          2.78          3.16         1.29 o                         
   3   9   4         69.35         72.19         3.69 o                         
   4   9   4         27.39         27.50         1.89 o                         
   5   9   4          2.31          0.27         1.38 o                         
   6   9   4          2.89          3.24         1.05 o                         
  -1  10   4          4.26          3.69         1.11 o                         
   0  10   4          3.47          5.53         1.11 o                         
   1  10   4        100.37        104.49         4.94 o                         
 -11   0   5        140.04        149.09         9.83 o                         
  -9   0   5        166.34        170.99        11.14 o                         
  -7   0   5         28.58         25.53         2.71 o                         
  -5   0   5         90.50        104.89         7.06 o                         
  -3   0   5       1025.01       1093.40        66.10 o                         
  -1   0   5        226.69        260.92        16.17 o                         
   1   0   5          0.18          0.52         1.31 o                         
   3   0   5         24.00         18.07         2.06 o                         
   5   0   5         58.90         52.74         4.01 o                         
   7   0   5          0.26          0.42         1.65 o                         
   9   0   5         26.32         28.87         2.92 o                         
  11   0   5          2.60          4.04         1.72 o                         
 -12   1   5          0.08          2.14         1.12 o                         
 -11   1   5          0.60          2.31         1.80 o                         
 -10   1   5        105.11        115.47         5.58 o                         
  -9   1   5         62.53         64.18         3.46 o                         
  -8   1   5          1.46          3.86         1.47 o                         
  -7   1   5         25.69         26.84         2.06 o                         
  -6   1   5        215.22        228.75        10.20 o                         
  -5   1   5         14.59         19.34         1.66 o                         
  -4   1   5        185.21        214.63         9.55 o                         
  -3   1   5        175.18        186.97         8.36 o                         
  -2   1   5         52.50         61.67         3.20 o                         
  -1   1   5        112.62        108.06         5.08 o                         
   0   1   5         52.99         47.71         2.59 o                         
   1   1   5          8.54          1.85         1.32 o                         
   2   1   5          9.57          7.56         1.22 o                         
   3   1   5         94.44         93.95         4.46 o                         
   4   1   5         78.35         79.64         3.89 o                         
   5   1   5        344.46        362.59        15.82 o                         
   6   1   5         90.00         99.11         4.77 o                         
   7   1   5         61.38         67.46         3.54 o                         
   8   1   5         15.03         18.23         1.78 o                         
   9   1   5          0.78          0.80         1.29 o                         
  10   1   5         32.91         35.85         2.34 o                         
  11   1   5          1.11          2.57         1.63 o                         
  12   1   5         33.52         35.84         2.27 o                         
 -12   2   5          2.12          0.38         1.47 o                         
 -11   2   5          0.61          0.70         1.63 o                         
 -10   2   5          0.23          1.00         1.00 o                         
  -9   2   5          7.54          6.65         1.54 o                         
  -8   2   5         38.92         40.77         2.59 o                         
  -7   2   5        296.26        334.69        14.73 o                         
  -6   2   5          0.89          1.02         2.05 o                         
  -5   2   5         99.14        110.71         5.28 o                         
  -4   2   5        100.35         99.25         4.80 o                         
  -3   2   5          2.83          2.90         1.35 o                         
  -2   2   5          0.60          4.65         1.98 o                         
  -1   2   5        658.82        657.66        28.32 o                         
   0   2   5         73.33         72.61         3.63 o                         
   1   2   5        274.51        261.15        11.54 o                         
   2   2   5          7.10          8.43         1.42 o                         
   3   2   5        413.29        388.79        16.93 o                         
   4   2   5         41.53         41.34         2.45 o                         
   5   2   5         23.01         28.75         2.03 o                         
   6   2   5         53.41         53.49         3.01 o                         
   7   2   5         87.28         96.17         4.73 o                         
   8   2   5         21.83         26.29         2.01 o                         
   9   2   5         38.20         43.44         2.66 o                         
  10   2   5         10.88          9.50         1.49 o                         
  11   2   5         10.67          8.97         1.40 o                         
  12   2   5          1.31          2.72         1.07 o                         
 -12   3   5          6.06          7.08         1.14 o                         
 -11   3   5         20.24         17.91         1.63 o                         
 -10   3   5          0.67          0.99         1.77 o                         
  -9   3   5          0.64          1.15         1.87 o                         
  -8   3   5         71.42         78.02         4.01 o                         
  -7   3   5          0.36          3.64         1.87 o                         
  -6   3   5         38.01         47.25         2.81 o                         
  -5   3   5          0.20          1.07         1.07 o                         
  -4   3   5        178.05        178.14         8.10 o                         
  -3   3   5          3.45          5.43         1.88 o                         
  -2   3   5        121.24        120.04         5.65 o                         
  -1   3   5        241.47        226.96        10.10 o                         
   0   3   5        505.96        471.14        20.43 o                         
   1   3   5          8.37          6.57         1.42 o                         
   2   3   5         45.61         46.52         2.64 o                         
   3   3   5         80.55         74.46         3.77 o                         
   4   3   5         99.14         89.77         4.41 o                         
   5   3   5        110.94        111.43         5.32 o                         
   6   3   5        188.41        196.73         8.90 o                         
   7   3   5         10.03         12.91         1.64 o                         
   8   3   5         27.47         30.74         2.19 o                         
   9   3   5          5.80          5.80         1.37 o                         
  10   3   5         36.06         37.17         2.37 o                         
  11   3   5         17.97         18.59         1.63 o                         
 -11   4   5         44.72         47.78         2.65 o                         
 -10   4   5          2.30          1.15         1.23 o                         
  -9   4   5         38.20         37.34         2.35 o                         
  -8   4   5          0.28          0.17         1.60 o                         
  -7   4   5          7.73          6.20         1.51 o                         
  -6   4   5         17.52         16.56         1.78 o                         
  -5   4   5        193.91        194.23         8.80 o                         
  -4   4   5         39.01         34.29         2.35 o                         
  -3   4   5        276.37        278.97        12.35 o                         
  -2   4   5        108.32         98.33         4.79 o                         
  -1   4   5         55.92         55.97         3.10 o                         
   0   4   5         28.64         19.87         1.80 o                         
   1   4   5          1.33          1.32         1.49 o                         
   2   4   5         13.50         15.45         1.65 o                         
   3   4   5        316.30        288.33        12.74 o                         
   4   4   5         76.00         74.64         3.81 o                         
   5   4   5          3.98          3.48         1.81 o                         
   6   4   5        127.40        124.41         5.89 o                         
   7   4   5         60.05         55.67         3.10 o                         
   8   4   5          0.11          0.20         1.68 o                         
   9   4   5          7.14          8.09         1.34 o                         
  10   4   5          3.73          5.06         1.19 o                         
  11   4   5          2.82          5.61         1.12 o                         
 -10   5   5         76.22         77.53         3.87 o                         
  -9   5   5         14.46         13.33         1.47 o                         
  -8   5   5          4.37          5.56         1.33 o                         
  -7   5   5         18.82         18.61         1.73 o                         
  -6   5   5         10.64          7.82         1.46 o                         
  -5   5   5         23.07         28.70         2.15 o                         
  -4   5   5        192.27        213.60         9.62 o                         
  -3   5   5         30.11         27.42         2.13 o                         
  -2   5   5        126.23        124.26         5.92 o                         
  -1   5   5          0.79          0.81         2.02 o                         
   0   5   5         23.34         22.07         2.02 o                         
   1   5   5        300.04        277.70        12.36 o                         
   2   5   5         70.02         81.29         4.12 o                         
   3   5   5         22.10         18.54         1.76 o                         
   4   5   5         50.23         52.68         2.96 o                         
   5   5   5          8.68          8.69         1.51 o                         
   6   5   5         21.96         23.29         1.85 o                         
   7   5   5         13.66         15.09         1.63 o                         
   8   5   5          9.62          9.14         1.42 o                         
   9   5   5         38.67         38.16         2.33 o                         
  10   5   5         21.20         18.29         1.59 o                         
  -9   6   5          0.58          2.42         1.05 o                         
  -8   6   5         31.72         36.66         2.23 o                         
  -7   6   5        108.73        108.74         5.22 o                         
  -6   6   5         11.60         13.21         1.53 o                         
  -5   6   5         46.84         45.18         2.69 o                         
  -4   6   5         30.35         30.27         2.20 o                         
  -3   6   5         24.11         23.02         1.96 o                         
  -2   6   5         24.99         28.69         2.13 o                         
  -1   6   5         10.13         13.86         1.74 o                         
   0   6   5         26.05         24.54         2.14 o                         
   1   6   5         37.13         38.26         2.55 o                         
   2   6   5        101.38        101.65         4.99 o                         
   3   6   5          0.28          0.01         0.93 o                         
   4   6   5          0.23          0.43         1.71 o                         
   5   6   5         17.82         18.19         1.71 o                         
   6   6   5          5.09          5.18         1.29 o                         
   7   6   5          0.51          2.58         1.31 o                         
   8   6   5         93.42         97.25         4.68 o                         
   9   6   5         35.43         36.22         2.16 o                         
  -8   7   5         30.60         32.36         1.99 o                         
  -7   7   5          4.38          5.80         1.26 o                         
  -6   7   5         73.42         79.95         4.02 o                         
  -5   7   5         16.35         15.70         1.60 o                         
  -4   7   5         10.45         11.31         1.56 o                         
  -3   7   5          0.02          1.00         1.00 o                         
  -2   7   5         24.33         28.02         2.10 o                         
  -1   7   5         49.09         56.81         3.22 o                         
   0   7   5         71.44         79.17         4.11 o                         
   1   7   5          0.06          2.86         1.85 o                         
   2   7   5          2.92          1.56         1.61 o                         
   3   7   5          8.98          9.59         1.46 o                         
   4   7   5         10.17         13.09         1.55 o                         
   5   7   5          7.66         11.27         1.40 o                         
   6   7   5         10.51         11.04         1.35 o                         
   7   7   5          8.37          6.51         1.22 o                         
   8   7   5          0.41          0.66         0.96 o                         
  -6   8   5         12.80         13.36         1.31 o                         
  -5   8   5         11.81         10.28         1.35 o                         
  -4   8   5          5.91          5.78         1.23 o                         
  -3   8   5         14.82         15.67         1.59 o                         
  -2   8   5         23.82         26.28         1.99 o                         
  -1   8   5         21.37         23.33         1.88 o                         
   0   8   5         10.88         11.40         1.54 o                         
   1   8   5          0.69          4.31         1.45 o                         
   2   8   5         19.85         19.63         1.74 o                         
   3   8   5         24.65         27.59         1.95 o                         
   4   8   5         26.59         26.05         1.86 o                         
   5   8   5          0.02          0.80         0.80 o                         
   6   8   5          6.01          6.41         1.10 o                         
  -2   9   5         17.98         21.92         1.57 o                         
  -1   9   5          1.75          3.60         1.08 o                         
   0   9   5          2.86          0.70         1.14 o                         
   1   9   5         19.95         20.20         1.60 o                         
   2   9   5         42.23         43.33         2.46 o                         
 -10   0   6         96.59        100.73         6.90 o                         
  -8   0   6         11.13         12.47         2.17 o                         
  -6   0   6         39.00         30.97         3.08 o                         
  -4   0   6        228.10        241.18        15.24 o                         
  -2   0   6        219.98        232.53        14.64 o                         
   0   0   6          0.90          1.07         1.07 o                         
   2   0   6          3.18          0.63         1.60 o                         
   4   0   6         52.80         74.61         5.37 o                         
   6   0   6          0.09          0.97         0.97 o                         
   8   0   6          0.35          3.37         1.56 o                         
  10   0   6          5.34          5.70         1.67 o                         
 -11   1   6          6.09          6.11         1.18 o                         
 -10   1   6          5.94          3.55         1.32 o                         
  -9   1   6         33.38         32.82         2.30 o                         
  -8   1   6         15.82         14.41         1.69 o                         
  -7   1   6         28.96         26.25         2.03 o                         
  -6   1   6         12.52         13.25         1.62 o                         
  -5   1   6         10.89         15.91         1.71 o                         
  -4   1   6         35.02         32.48         2.24 o                         
  -3   1   6        143.92        165.42         7.60 o                         
  -2   1   6          9.79         11.76         1.60 o                         
  -1   1   6          0.18          3.28         1.57 o                         
   0   1   6          0.47          1.75         1.92 o                         
   1   1   6         69.20         69.50         3.61 o                         
   2   1   6         13.56         13.26         1.56 o                         
   3   1   6         71.23         73.09         3.75 o                         
   4   1   6        123.76        130.41         6.12 o                         
   5   1   6          0.00          0.51         1.90 o                         
   6   1   6         41.84         46.43         2.72 o                         
   7   1   6         10.64          9.69         1.46 o                         
   8   1   6          2.14          1.65         1.33 o                         
   9   1   6          4.78          6.99         1.36 o                         
  10   1   6          2.67          3.57         1.34 o                         
 -10   2   6          1.88          2.47         1.58 o                         
  -9   2   6         12.97         12.58         1.55 o                         
  -8   2   6          2.66          3.87         1.36 o                         
  -7   2   6          2.81          3.69         1.41 o                         
  -6   2   6        123.24        142.45         6.68 o                         
  -5   2   6         34.41         34.49         2.35 o                         
  -4   2   6          2.97          1.38         1.91 o                         
  -3   2   6         28.12         27.27         2.13 o                         
  -2   2   6         19.20         19.39         1.87 o                         
  -1   2   6         37.49         33.91         2.26 o                         
   0   2   6        185.46        194.06         8.81 o                         
   1   2   6          0.11          4.46         2.32 o                         
   2   2   6          0.61          1.54         2.29 o                         
   3   2   6         23.10         18.93         1.79 o                         
   4   2   6         53.25         47.29         2.77 o                         
   5   2   6         25.18         24.06         1.96 o                         
   6   2   6        102.05        116.12         5.56 o                         
   7   2   6          3.35          4.83         1.67 o                         
   8   2   6          7.92          8.26         1.42 o                         
   9   2   6          0.03          1.43         1.12 o                         
  10   2   6         35.66         37.64         2.31 o                         
 -10   3   6          4.21          4.91         1.18 o                         
  -9   3   6          0.07          1.29         1.58 o                         
  -8   3   6          2.01          4.14         1.39 o                         
  -7   3   6         15.00         18.05         1.73 o                         
  -6   3   6          1.98          2.86         1.81 o                         
  -5   3   6          5.32          4.50         1.52 o                         
  -4   3   6          0.07          2.43         1.88 o                         
  -3   3   6          2.15          3.48         1.59 o                         
  -2   3   6         41.95         35.91         2.45 o                         
  -1   3   6         93.84         94.62         4.68 o                         
   0   3   6         19.06         19.05         1.88 o                         
   1   3   6         13.76         11.98         1.69 o                         
   2   3   6          0.56          1.06         1.67 o                         
   3   3   6         94.91         85.14         4.29 o                         
   4   3   6         23.33         25.03         1.98 o                         
   5   3   6         13.75         13.40         1.57 o                         
   6   3   6         39.20         38.96         2.51 o                         
   7   3   6         60.38         60.41         3.28 o                         
   8   3   6          0.14          1.29         1.71 o                         
   9   3   6          9.53         11.31         1.36 o                         
  10   3   6         13.48         16.47         1.44 o                         
  -9   4   6          2.06          3.05         1.32 o                         
  -8   4   6         18.66         21.21         1.74 o                         
  -7   4   6          3.84          4.74         1.29 o                         
  -6   4   6          1.02          0.89         1.77 o                         
  -5   4   6         11.49         11.56         1.54 o                         
  -4   4   6         61.58         60.98         3.36 o                         
  -3   4   6         30.06         24.98         2.02 o                         
  -2   4   6          6.03          9.93         1.63 o                         
  -1   4   6          3.80          5.58         1.47 o                         
   0   4   6          7.44          5.24         1.53 o                         
   1   4   6         11.68         10.46         1.60 o                         
   2   4   6         42.21         41.25         2.61 o                         
   3   4   6         40.76         36.44         2.41 o                         
   4   4   6         41.59         39.46         2.50 o                         
   5   4   6         66.62         58.35         3.18 o                         
   6   4   6         18.79         14.43         1.58 o                         
   7   4   6          6.37          5.79         1.33 o                         
   8   4   6          1.58          3.05         1.39 o                         
   9   4   6          0.19          1.05         1.34 o                         
  -8   5   6          0.03          1.07         1.36 o                         
  -7   5   6          0.37          1.52         1.20 o                         
  -6   5   6          5.61          7.42         1.32 o                         
  -5   5   6          0.88          2.19         1.81 o                         
  -4   5   6          0.18          3.47         1.83 o                         
  -3   5   6        154.89        157.10         7.30 o                         
  -2   5   6          0.34          2.66         1.37 o                         
  -1   5   6         17.38         14.72         1.81 o                         
   0   5   6         60.27         54.12         3.11 o                         
   1   5   6          9.70          8.44         1.51 o                         
   2   5   6         14.43         10.08         1.59 o                         
   3   5   6         36.62         39.19         2.46 o                         
   4   5   6          3.88          2.98         1.29 o                         
   5   5   6          0.91          3.31         1.75 o                         
   6   5   6          0.05          3.21         1.25 o                         
   7   5   6         10.32         10.19         1.31 o                         
   8   5   6         43.45         43.02         2.44 o                         
  -7   6   6          2.80          3.62         1.09 o                         
  -6   6   6         74.11         73.67         3.74 o                         
  -5   6   6          5.59          5.68         1.25 o                         
  -4   6   6          0.01          3.41         1.80 o                         
  -3   6   6          5.66          7.24         1.39 o                         
  -2   6   6         35.66         40.07         2.49 o                         
  -1   6   6          0.45          0.58         1.46 o                         
   0   6   6         35.79         37.35         2.51 o                         
   1   6   6         56.24         51.96         3.06 o                         
   2   6   6         16.69         14.17         1.64 o                         
   3   6   6         18.55         13.39         1.55 o                         
   4   6   6          1.48          2.91         1.31 o                         
   5   6   6          1.22          1.57         1.39 o                         
   6   6   6          2.86          2.44         1.56 o                         
   7   6   6         34.23         38.89         2.25 o                         
  -5   7   6         26.66         27.91         1.90 o                         
  -4   7   6         10.07          8.84         1.32 o                         
  -3   7   6          0.12          0.89         0.89 o                         
  -2   7   6         13.87         12.68         1.50 o                         
  -1   7   6         22.08         22.73         1.88 o                         
   0   7   6         11.65         11.95         1.55 o                         
   1   7   6         43.00         48.56         2.79 o                         
   2   7   6          0.44          1.94         1.65 o                         
   3   7   6          0.52          0.89         0.89 o                         
   4   7   6          0.20          1.72         1.46 o                         
   5   7   6          1.04          1.07         1.04 o                         
  -1   8   6         29.04         28.77         1.93 o                         
   0   8   6         12.28         14.46         1.40 o                         
   1   8   6          7.58          8.13         1.20 o                         
  -7   0   7          6.99          6.59         1.76 o                         
  -5   0   7          1.74          1.00         1.00 o                         
  -3   0   7        176.22        185.43        11.98 o                         
  -1   0   7         13.39         15.30         2.26 o                         
   1   0   7         26.04         27.16         2.70 o                         
   3   0   7         66.91         73.39         5.31 o                         
   5   0   7         21.32         31.73         2.95 o                         
   7   0   7         15.28         17.90         2.25 o                         
  -8   1   7          3.00          5.10         1.20 o                         
  -7   1   7          1.05          3.70         1.64 o                         
  -6   1   7         35.20         37.34         2.40 o                         
  -5   1   7         14.47         14.27         1.58 o                         
  -4   1   7         27.77         29.93         2.10 o                         
  -3   1   7          0.88          1.50         1.90 o                         
  -2   1   7         39.30         41.10         2.58 o                         
  -1   1   7          0.01          1.27         1.69 o                         
   0   1   7         50.75         45.58         2.73 o                         
   1   1   7         14.12         10.95         1.58 o                         
   2   1   7          5.30          6.52         1.39 o                         
   3   1   7         34.01         28.84         2.06 o                         
   4   1   7         72.18         80.04         4.05 o                         
   5   1   7         32.61         33.36         2.21 o                         
   6   1   7          9.86         11.10         1.40 o                         
   7   1   7          9.16          9.17         1.33 o                         
   8   1   7         15.61         16.42         1.52 o                         
  -8   2   7          5.18          6.46         1.24 o                         
  -7   2   7         16.00         13.88         1.53 o                         
  -6   2   7          4.85          5.07         1.36 o                         
  -5   2   7         50.45         59.00         3.23 o                         
  -4   2   7         16.91         15.90         1.66 o                         
  -3   2   7          2.63          6.24         1.40 o                         
  -2   2   7          3.98          2.84         1.43 o                         
  -1   2   7         22.01         20.63         1.87 o                         
   0   2   7          0.11          3.03         1.99 o                         
   1   2   7        109.94        101.12         5.03 o                         
   2   2   7         21.08         21.30         1.86 o                         
   3   2   7         27.11         23.53         1.86 o                         
   4   2   7          5.08          4.03         1.25 o                         
   5   2   7          0.31          1.21         1.22 o                         
   6   2   7          0.70          1.74         1.21 o                         
   7   2   7         38.00         40.46         2.43 o                         
   8   2   7          3.35          2.74         1.07 o                         
  -7   3   7          1.22          1.45         1.60 o                         
  -6   3   7         28.87         33.64         2.19 o                         
  -5   3   7          0.01          2.46         1.62 o                         
  -4   3   7          2.58          4.82         1.38 o                         
  -3   3   7          1.31          1.00         1.00 o                         
  -2   3   7          0.02          1.44         1.79 o                         
  -1   3   7         39.86         37.00         2.46 o                         
   0   3   7         23.16         20.02         1.89 o                         
   1   3   7          0.10          3.87         2.05 o                         
   2   3   7          0.03          1.49         1.53 o                         
   3   3   7          4.09          4.23         1.29 o                         
   4   3   7         30.47         28.33         2.02 o                         
   5   3   7         45.69         44.72         2.59 o                         
   6   3   7          8.13          5.51         1.33 o                         
   7   3   7          8.99         10.87         1.27 o                         
  -7   4   7          1.02          4.22         1.00 o                         
  -6   4   7          0.19          0.63         1.45 o                         
  -5   4   7          0.40          0.92         1.66 o                         
  -4   4   7          2.20          5.34         1.83 o                         
  -3   4   7         38.35         34.01         2.34 o                         
  -2   4   7         15.96         14.57         1.60 o                         
  -1   4   7          5.72          9.33         1.49 o                         
   0   4   7          0.72          2.68         1.30 o                         
   1   4   7          3.33          3.87         1.49 o                         
   2   4   7          1.01          4.54         1.35 o                         
   3   4   7         22.50         17.53         1.67 o                         
   4   4   7         16.34         15.85         1.47 o                         
   5   4   7          5.30          5.58         1.25 o                         
   6   4   7         18.53         16.78         1.50 o                         
  -5   5   7          1.96          2.31         1.11 o                         
  -4   5   7         16.04         14.08         1.52 o                         
  -3   5   7          1.75          1.61         1.77 o                         
  -2   5   7         65.59         68.91         3.65 o                         
  -1   5   7          0.00          1.82         1.69 o                         
   0   5   7          6.46          6.20         1.44 o                         
   1   5   7         20.45         17.05         1.70 o                         
   2   5   7          3.67          4.50         1.33 o                         
   3   5   7          4.83          3.52         1.17 o                         
   4   5   7         15.07         14.22         1.40 o                         
   5   5   7          0.01          1.75         1.26 o                         
  -3   6   7          7.44          7.23         1.20 o                         
  -2   6   7          0.19          2.84         1.51 o                         
  -1   6   7          0.17          0.80         0.80 o                         
   0   6   7          0.63          0.80         0.80 o                         
   1   6   7         38.27         37.89         2.32 o                         
   2   6   7         30.76         28.80         1.91 o                         
  -4   0   8          2.31          0.80         0.80 o                         
  -2   0   8         59.97         50.47         3.99 o                         
   0   0   8          1.97          4.47         1.50 o                         
   2   0   8         15.77         21.13         2.27 o                         
   4   0   8         10.82         13.35         1.81 o                         
  -5   1   8         18.61         19.57         1.61 o                         
  -4   1   8          4.51          4.89         1.48 o                         
  -3   1   8         12.54         11.91         1.40 o                         
  -2   1   8          3.91          4.61         1.30 o                         
  -1   1   8         18.82         17.69         1.62 o                         
   0   1   8          4.35          2.75         1.18 o                         
   1   1   8         32.66         17.93         1.70 o                         
   2   1   8          5.48          2.95         1.20 o                         
   3   1   8          0.14          0.30         1.29 o                         
   4   1   8         15.28         12.58         1.32 o                         
  -4   2   8         17.77         20.66         1.63 o                         
  -3   2   8          5.52          5.55         1.17 o                         
  -2   2   8          8.25          9.03         1.30 o                         
  -1   2   8          0.51          0.89         0.89 o                         
   0   2   8         11.79          5.19         1.28 o                         
   1   2   8          0.12          0.73         1.37 o                         
   2   2   8         25.30         14.79         2.25 o                         
   3   2   8          2.20          0.80         0.80 o                         
   4   2   8         23.96         14.76         1.97 o                         
  -3   3   8          0.71          3.30         1.46 o                         
  -2   3   8          3.38          2.42         1.57 o                         
  -1   3   8          3.10          4.96         1.68 o                         
   0   3   8         14.72          8.68         1.93 o                         
   1   3   8         23.97         14.34         2.22 o                         
   2   3   8          2.16          2.96         1.57 o                         
                                                                                
