# Supplementary material for: Structure and charge analysis of a cyclic alu­minium hy­dride: cyclo-1,5-bis-μ-di­methyl­amino-3,7-di-μ-hy­drido-2,4,6,8-tetra­kis­(di­methyl­alu­minium)
Source: Acta Crystallogr C Struct Chem. 2023 Jan 1;79(Pt 1):12–7. doi: 10.1107/S2053229622011391 (PMC9813926; doi:10.1107/S2053229622011391)
Supplement: Supplementary file 3 [file c-79-00012-sup3.txt]

data_I  
_audit_creation_method             'MoPro v18                '    
_chemical_name_systematic            ? 
_chemical_name_common                ? 
_chemical_formula_moiety   'C6 H19 Al2 N'
_chemical_formula_sum      'C6 H19 Al2 N'
_chemical_formula_weight             159.180
_chemical_absolute_configuration     '.'

_symmetry_cell_setting               monoclinic   
_symmetry_space_group_name_H-M       'P ?'
_symmetry_space_group_name_Hall      'P ?'

loop_
_atom_type_symbol                      
_atom_type_description                 
_atom_type_scat_dispersion_real        
_atom_type_scat_dispersion_imag        
_atom_type_scat_source                 
 'C' 'C'    0.0192   0.0096
'Clementi & Roetti 1974. Atomic Data & Nuclear Data Tables. 14, 177'  
 'H' 'H'    0.0000   0.0000
'Clementi & Roetti 1974. Atomic Data & Nuclear Data Tables. 14, 177'  
 'N' 'N'    0.0330   0.0189
'Clementi & Roetti 1974. Atomic Data & Nuclear Data Tables. 14, 177'  
 'Al' 'Al'    0.2169   0.2507
'Clementi & Roetti 1974. Atomic Data & Nuclear Data Tables. 14, 177'  

loop_
_symmetry_equiv_pos_as_xyz           
'x, y, z'
'x+1/2, -y+1/2, z+1/2'
'-x, -y, -z'
'-x+1/2, y+1/2, -z+1/2'
_cell_length_a                 14.1750(10)        
_cell_length_b                 10.3780(10)        
_cell_length_c                 7.692(7)           
_cell_angle_alpha             90.                 
_cell_angle_beta               90.74(4)           
_cell_angle_gamma             90.                 
_cell_volume                    1131.(1)           
_cell_formula_units_Z                4
_cell_measurement_temperature        ?
_cell_measurement_reflns_used        ?
_cell_measurement_theta_min          ?
_cell_measurement_theta_max          ?
_exptl_crystal_description           ? 
_exptl_crystal_colour                ? 
_exptl_crystal_size_max              ? 
_exptl_crystal_size_mid              ? 
_exptl_crystal_size_min              ? 
_exptl_crystal_density_meas          ? 
_exptl_crystal_density_diffrn       0.935
_exptl_crystal_density_method       'not measured' 
_exptl_crystal_F_000                 352
_exptl_absorpt_process_details       ?  
_exptl_absorpt_coefficient_mu        ?  
_exptl_absorpt_correction_type       ?  
_exptl_absorpt_correction_T_min      ?  
_exptl_absorpt_correction_T_max      ?  
_exptl_special_details               
;
?
;
_diffrn_ambient_temperature          ?  
_diffrn_radiation_wavelength        1.54200
_diffrn_radiation_type                ? 
##                          synchrotron? ## 

_diffrn_radiation_source             ? 
_diffrn_radiation_monochromator      ? 
_diffrn_measurement_device_type      ? 
_diffrn_measurement_method           ? 
_diffrn_detector_area_resol_mean     ? 
_diffrn_standards_number             ? 
_diffrn_standards_interval_count     ? 
_diffrn_standards_interval_time      ? 
_diffrn_standards_decay_%            ? 
_diffrn_reflns_number                ? 
_diffrn_reflns_av_R_equivalents      ? 
_diffrn_reflns_av_sigmaI/netI        0.04869
_diffrn_reflns_limit_h_min         -15
_diffrn_reflns_limit_h_max          15
_diffrn_reflns_limit_k_min           0
_diffrn_reflns_limit_k_max          11
_diffrn_reflns_limit_l_min           0
_diffrn_reflns_limit_l_max           8
_diffrn_reflns_theta_min            5.28
_diffrn_reflns_theta_max           57.97
_reflns_number_total                  1582
_reflns_number_gt                     1582
_reflns_threshold_expression         >2.0sigma(I)
_computing_data_collection           ? 
_computing_cell_refinement           ? 
_computing_data_reduction            ? 
_computing_structure_solution        ? 
_computing_structure_refinement      'MoPro (J. Appl. Cryst. 2005, 38, 38-54)'
_computing_molecular_graphics        ? 
_computing_publication_material      ? 
_iucr_refine_instructions_details  
; 
! MoPro v18 17/11/2022 17:21:58
! molecular file: C:\Users\Peter\Desktop\Al4_revise\al4_12.par
! reflections hkl file : C:\Users\Peter\Desktop\Al4_revise\al4z.hkl refin. vs. 
#F^2
! atomic table file : C:\Program Files (x86)\MoProSuite\LibMoPro\mopro.tab
! wave functions file : C:\Program Files (x86)\MoProSuite\LibMoPro\WAVEF
! anomalous scattering file : C:\Program Files (x86)\MoProSuite\LibMoPro\asf_Ki
#ssel.dat
! Constraints file : C:\Users\Peter\Desktop\Al4_revise\CONSTRAIN.txt
! Restraints file : C:\Users\Peter\Desktop\Al4_revise\RESTRAIN.txt
! RF factor = 4.889 % RI factor = 5.497%
! wR2F factor = 5.954 % wR2I factor = 10.824%
! g.o.f.(F**2) = 1.169 Nvar= 91 Nref= 1582 Nfree= 0 0.06<sinT/l< 0.55

! P00 Dip Qua Oct Hex l=5 l=6
! Al nl = 4 4 4 6 8 8 8
! Al zeta= 2.730 2.730 2.730 2.730 2.730 2.730 2.730
! N nl = 2 2 2 3 4 4 4
! N zeta= 3.839 3.839 3.839 3.839 3.839 3.839 3.839
! C nl = 2 2 2 3 4 4 4
! C zeta= 3.176 3.176 3.176 3.176 3.176 3.176 3.176
! H nl = 1 1 2 2 2 2 2
! H zeta= 2.000 2.000 2.000 2.000 2.000 2.000 2.000

WSIG SHEL 0.03740 0.30680 ! weighting scheme SHELX
 ! SPACE GROUP P ?

CELL 14.1750 10.3780 7.6920 90.0000 90.7400 90.0000 1.54200
ZERR 0.0010 0.0010 0.0070 0.0000 0.0400 0.0000

SYMM 2 P CENTRO
 X , Y, Z
 X+1/2 , -Y+1/2, Z+1/2

SCALE 1 4.736985

FMULT 1.00000

UOVER 0.00000 0.00000 0.00000 0.00000 0.00000 0.00000 ANI

SOLVT 0.00000 50.00000

EXTIN 0.00000 GAUSSIAN ISOT TYP1 ! G*10^4


DUMMY 0

KAPPA 5
 1. 1. ! # 1 1 al4 Al1 2X Al
 1. 1. ! # 2 1 al4 N1 1X N
 1. 1. ! # 3 1 al4 C1 6X C
 1.160000 1. ! # 4 1 al4 H1A 18X H
 1.160000 1. ! # 5 1 al4 H1 1X H


ATOMS 28

ATOM 1 Al1 al4 1 0.652834 0.517531 0.412788 1.0000 1 Al
bZX C2 C1 MON K1 V0 M0 Q0
UANI 0.057632 0.060162 0.071040 -.000503 -.001054 0.005003
 1.99120 0.

ATOM 2 Al2 al4 1 0.481244 0.723638 0.479177 1.0000 1 Al
bZX C3 C4 MON K1 V1_Al1 M0 Q0
UANI 0.069719 0.048984 0.093239 0.000684 0.003314 0.000337
 1.99120 0.

ATOM 3 N1 al4 1 0.610350 0.672249 0.529602 1.0000 1 N
bZX Al1 Al2 MON K2 V0 M0 Q0
UANI 0.069816 0.056363 0.061970 -.015187 -.002212 0.005935
 5.42372 0.

ATOM 4 C1 al4 1 0.769833 0.448870 0.514379 1.0000 1 C
 ZX Al1 H1B MON K3 V0 M0 Q0
UANI 0.081064 0.111368 0.123695 0.017384 -.012041 0.015048
 4.95078 0.

ATOM 5 H1A al4 1 0.765098 0.449310 0.654785 1.0000 1 H
 ZX C1 Al1 MON K4 V0 M0 Q0
UISO 0.158236
 0.73376 0.

ATOM 6 H1B al4 1 0.828698 0.508230 0.475143 1.0000 1 H
 ZX C1 Al1 MON K4 V1_H1A M0 Q0
UISO 0.158236
 0.73376 0.

ATOM 7 H1C al4 1 0.780410 0.351126 0.469378 1.0000 1 H
 ZX C1 Al1 MON K4 V1_H1A M0 Q0
UISO 0.158236
 0.73376 0.

ATOM 8 C2 al4 1 0.642281 0.529704 0.160557 1.0000 1 C
 ZX Al1 H2A MON K3 V1_C1 M0 Q0
UANI 0.111926 0.126236 0.079243 0.022410 0.004279 -.010611
 4.95078 0.

ATOM 9 H2A al4 1 0.569475 0.555061 0.123542 1.0000 1 H
 ZX C2 Al1 MON K4 V1_H1A M0 Q0
UISO 0.158663
 0.73376 0.

ATOM 10 H2B al4 1 0.660785 0.436520 0.102307 1.0000 1 H
 ZX C2 Al1 MON K4 V1_H1A M0 Q0
UISO 0.158663
 0.73376 0.

ATOM 11 H2C al4 1 0.690630 0.604397 0.113536 1.0000 1 H
 ZX C2 Al1 MON K4 V1_H1A M0 Q0
UISO 0.158663
 0.73376 0.

ATOM 12 C3 al4 1 0.457974 0.766637 0.234893 1.0000 1 C
 ZX Al2 H3A MON K3 V1_C1 M0 Q0
UANI 0.117441 0.119255 0.121198 0.024191 -.027951 0.023571
 4.95078 0.

ATOM 13 H3A al4 1 0.444856 0.677811 0.160643 1.0000 1 H
 ZX C3 Al2 MON K4 V1_H1A M0 Q0
UISO 0.179328
 0.73376 0.

ATOM 14 H3B al4 1 0.519933 0.816263 0.182555 1.0000 1 H
 ZX C3 Al2 MON K4 V1_H1A M0 Q0
UISO 0.179328
 0.73376 0.

ATOM 15 H3C al4 1 0.396054 0.830005 0.224178 1.0000 1 H
 ZX C3 Al2 MON K4 V1_H1A M0 Q0
UISO 0.179328
 0.73376 0.

ATOM 16 C4 al4 1 0.431718 0.840448 0.656924 1.0000 1 C
 ZX Al2 H4C MON K3 V1_C1 M0 Q0
UANI 0.142128 0.090475 0.176409 0.021798 0.036442 -.035380
 4.95078 0.

ATOM 17 H4A al4 1 0.354380 0.833373 0.658758 1.0000 1 H
 ZX C4 Al2 MON K4 V1_H1A M0 Q0
UISO 0.204062
 0.73376 0.

ATOM 18 H4B al4 1 0.452321 0.939934 0.626500 1.0000 1 H
 ZX C4 Al2 MON K4 V1_H1A M0 Q0
UISO 0.204062
 0.73376 0.

ATOM 19 H4C al4 1 0.460741 0.813404 0.784981 1.0000 1 H
 ZX C4 Al2 MON K4 V1_H1A M0 Q0
UISO 0.204062
 0.73376 0.

ATOM 20 C5 al4 1 0.674476 0.781573 0.478953 1.0000 1 C
 ZX N1 H5A MON K3 V0 M0 Q0
UANI 0.088816 0.068885 0.113571 -.030360 0.000610 0.010527
 4.47936 0.

ATOM 21 H5A al4 1 0.672617 0.793309 0.336954 1.0000 1 H
 ZX C5 N1 MON K4 V0 M0 Q0
UISO 0.135645
 0.93021 0.

ATOM 22 H5B al4 1 0.746980 0.760036 0.522150 1.0000 1 H
 ZX C5 N1 MON K4 V1_H5A M0 Q0
UISO 0.135645
 0.93021 0.

ATOM 23 H5C al4 1 0.650559 0.871037 0.540848 1.0000 1 H
 ZX C5 N1 MON K4 V1_H5A M0 Q0
UISO 0.135645
 0.93021 0.

ATOM 24 C6 al4 1 0.621248 0.651526 0.723185 1.0000 1 C
 ZX N1 H6A MON K3 V1_C5 M0 Q0
UANI 0.107138 0.092244 0.059431 -.014359 -.008902 -.001592
 4.47936 0.

ATOM 25 H6A al4 1 0.576554 0.570537 0.763245 1.0000 1 H
 ZX C6 N1 MON K4 V1_H5A M0 Q0
UISO 0.129535
 0.93021 0.

ATOM 26 H6B al4 1 0.599751 0.739226 0.792271 1.0000 1 H
 ZX C6 N1 MON K4 V1_H5A M0 Q0
UISO 0.129535
 0.93021 0.

ATOM 27 H6C al4 1 0.695367 0.629739 0.754881 1.0000 1 H
 ZX C6 N1 MON K4 V1_H5A M0 Q0
UISO 0.129535
 0.93021 0.

ATOM 28 H1 al4 1 0.566587 0.419440 0.480446 1.0000 1 H
 ZX Al1 N1 MON K5 V0 M0 Q0
UANI 0.104652 0.070640 0.146922 -.009180 -.002989 0.002550
 1.44561 0.

ANHAR 0 3 ! number_of_anharmonic_atoms max_order
! 1 ! atom number
! 0.00E+00 0.00E+00 0.00E+00 0.00E+00 0.00E+00 0.00E+00 0.00E+00 0.00E+00
! 0.00E+00 0.00E+00


STOP
; 
_refine_special_details              
;
 Refinement of F^2^ against reflections.
 The threshold expression of F^2^ > 2sigma(F^2^) is
 used for calculating R-factors(gt) and is not
 relevant to the choice of reflections for refinement.
 R-factors based on F^2^ are statistically about twice
 as large as those based on F, and R-factors based on
 ALL data will be even larger.
;
_refine_ls_structure_factor_coef     Fsqd 
_refine_ls_matrix_type                full
_refine_ls_weighting_scheme          calc 
_refine_ls_weighting_details 
     'calc w =1/[\s^2^(Fo^2^)+(0.0374P)^2^+0.3068P] where P=(Fo^2^+2Fc^2^)'
_atom_sites_solution_primary      direct 
_atom_sites_solution_secondary    difmap 
_atom_sites_solution_hydrogens    difmap 
_refine_ls_hydrogen_treatment    mixed 
# refall refxyz hetero heteroxyz constr 

_refine_ls_extinction_method        'none'              
_refine_ls_abs_structure_Flack   ? 
_refine_ls_abs_structure_Rogers  ?                   
###  Notice MoPro refines Rogers parameter (Eta f" multiplier)

_refine_ls_number_reflns              1582
_refine_ls_number_parameters            91
_refine_ls_number_restraints             0
# R-factors: R(F)  &  wR2(I) 
_refine_ls_R_factor_all              0.0489
_refine_ls_R_factor_gt               0.0489
_refine_ls_wR_factor_ref             0.1082
_refine_ls_wR_factor_gt              0.1013
_refine_ls_goodness_of_fit_ref       1.063
# GOF(I) computed assuming  all parameters refined:     219
_refine_ls_restrained_S_all          0.000
_refine_ls_shift/su_max              0.000
_refine_ls_shift/su_mean             0.000

_diffrn_measured_fraction_theta_max     0.517
_diffrn_reflns_theta_full               57.97
_diffrn_measured_fraction_theta_full    0.517
_refine_diff_density_max                ?
_refine_diff_density_min                ?
_refine_diff_density_rms                ?
###  to get diff_density_max min & rms : 
###  run MoPro  : WRIT FOUR   to create FOURier file 
### run VMoPro : FOUR  FastFourierTransform  
### to get a 3D grid (Xplor format) on whole unit-cell
###  To get max min rms statistics
###  run VMoPro: GRID STAT   or 
###  open 3D xplor grid with MoProViewer 

loop_
_atom_site_type_symbol      
_atom_site_label            
_atom_site_fract_x          
_atom_site_fract_y          
_atom_site_fract_z          
_atom_site_U_iso_or_equiv   
_atom_site_adp_type         
_atom_site_occupancy        
_atom_site_calc_flag        
_atom_site_refinement_flags_posn  
_atom_site_refinement_flags_adp  
_atom_site_disorder_assembly
_atom_site_disorder_group   
Al Al1  0.65283(5)  0.51753(8)  0.41279(11)  0.06296(12) Uani 1  d    . .  . .
Al Al2  0.48124(6)  0.72364(8)  0.47918(12)  0.07063(14) Uani 1  d    . .  . .
N  N1  0.61035(15)  0.67225(19)  0.5296(3)  0.0627(3) Uani 1  d    . .  . .
C  C1  0.7698(2)  0.4489(4)  0.5144(5)  0.1055(6) Uani 1  d    . .  . .
H  H1A  0.76510  0.44931  0.65479  0.15824 Uiso 1  calc R U  . .
H  H1B  0.82870  0.50823  0.47514  0.15824 Uiso 1  calc R U  . .
H  H1C  0.78041  0.35113  0.46938  0.15824 Uiso 1  calc R U  . .
C  C2  0.6423(3)  0.5297(4)  0.1606(4)  0.1058(5) Uani 1  d    . .  . .
H  H2A  0.56947  0.55506  0.12354  0.15866 Uiso 1  calc R U  . .
H  H2B  0.66078  0.43652  0.10231  0.15866 Uiso 1  calc R U  . .
H  H2C  0.69063  0.60440  0.11354  0.15866 Uiso 1  calc R U  . .
C  C3  0.4580(3)  0.7666(4)  0.2349(5)  0.1196(7) Uani 1  d    . .  . .
H  H3A  0.44486  0.67781  0.16064  0.17933 Uiso 1  calc R U  . .
H  H3B  0.51993  0.81626  0.18255  0.17933 Uiso 1  calc R U  . .
H  H3C  0.39605  0.83001  0.22418  0.17933 Uiso 1  calc R U  . .
C  C4  0.4317(3)  0.8404(4)  0.6569(6)  0.1360(9) Uani 1  d    . .  . .
H  H4A  0.35438  0.83337  0.65876  0.20406 Uiso 1  calc R U  . .
H  H4B  0.45232  0.93993  0.62650  0.20406 Uiso 1  calc R U  . .
H  H4C  0.46074  0.81340  0.78498  0.20406 Uiso 1  calc R U  . .
C  C5  0.6745(2)  0.7816(3)  0.4790(5)  0.0904(5) Uani 1  d    . .  . .
H  H5A  0.67262  0.79331  0.33695  0.13564 Uiso 1  calc R U  . .
H  H5B  0.74698  0.76004  0.52215  0.13564 Uiso 1  calc R U  . .
H  H5C  0.65056  0.87104  0.54085  0.13564 Uiso 1  calc R U  . .
C  C6  0.6212(2)  0.6515(3)  0.7232(4)  0.0864(4) Uani 1  d    . .  . .
H  H6A  0.57655  0.57054  0.76324  0.12954 Uiso 1  calc R U  . .
H  H6B  0.59975  0.73923  0.79227  0.12954 Uiso 1  calc R U  . .
H  H6C  0.69537  0.62974  0.75488  0.12954 Uiso 1  calc R U  . .
H  H1  0.5666(15)  0.4194(19)  0.480(3)  0.107(4) Uani 1  calc D .  . .

loop_ 
_atom_site_aniso_label 
_atom_site_aniso_U_11 
_atom_site_aniso_U_22 
_atom_site_aniso_U_33 
_atom_site_aniso_U_12 
_atom_site_aniso_U_13 
_atom_site_aniso_U_23 
Al1  0.0576(5)  0.0602(5)  0.0710(5) -0.0005(3) -0.0011(4)  0.0050(4)
Al2  0.0697(5)  0.0490(5)  0.0932(6)  0.0007(3)  0.0033(4)  0.0003(4)
N1  0.0698(13)  0.0564(12)  0.0620(12) -0.0152(9) -0.0022(10)  0.0059(10)
C1  0.081(2)  0.111(3)  0.124(3)  0.0174(19) -0.012(2)  0.015(2)
C2  0.112(3)  0.126(3)  0.079(2)  0.022(2)  0.0043(19) -0.011(2)
C3  0.117(3)  0.119(3)  0.121(3)  0.024(2) -0.028(2)  0.024(2)
C4  0.142(4)  0.090(3)  0.176(4)  0.022(2)  0.036(3) -0.035(3)
C5  0.089(2)  0.0689(19)  0.114(3) -0.0304(15)  0.0006(18)  0.0105(17)
C6  0.107(2)  0.092(2)  0.0594(16) -0.0144(18) -0.0089(16) -0.0016(15)
H1  0.105(17)  0.071(14)  0.15(2) -0.009(12) -0.003(15)  0.003(14)

_geom_special_details                
;                                    
;                                    

loop_
_geom_bond_atom_site_label_1         
_geom_bond_atom_site_label_2         
_geom_bond_distance                  
_geom_bond_site_symmetry_2           
_geom_bond_publ_flag                 
Al1    N1     1.940(2)  .         ? 
Al1    C2     1.948(4)  .         ? 
Al1    C1     1.958(3)  .         ? 
Al1    H1     1.68(2)  .         ? 
Al2    N1     1.941(2)  .         ? 
Al2    C3     1.955(4)  .         ? 
Al2    C4     1.964(4)  .         ? 
N1     C5     1.508(3)  .         ? 
N1     C6     1.510(4)  .         ? 
C1     H1A    1.08296  .         ? 
C1     H1B    1.08320  .         ? 
C1     H1C    1.08288  .         ? 
C2     H2A    1.09900  .         ? 
C2     H2B    1.09900  .         ? 
C2     H2C    1.09900  .         ? 
C3     H3C    1.09900  .         ? 
C3     H3B    1.09900  .         ? 
C3     H3A    1.09900  .         ? 
C4     H4B    1.09900  .         ? 
C4     H4C    1.09900  .         ? 
C4     H4A    1.09900  .         ? 
C5     H5B    1.09900  .         ? 
C5     H5C    1.09900  .         ? 
C5     H5A    1.09900  .         ? 
C6     H6B    1.09900  .         ? 
C6     H6C    1.09900  .         ? 
C6     H6A    1.09900  .         ? 

loop_
_geom_angle_atom_site_label_1        
_geom_angle_atom_site_label_2        
_geom_angle_atom_site_label_3        
_geom_angle                          
_geom_angle_site_symmetry_1          
_geom_angle_site_symmetry_2          
_geom_angle_site_symmetry_3          
_geom_angle_publ_flag                
N1    Al1   C2       112.79(14)   .      .  .       ? 
N1    Al1   C1       112.50(13)   .      .  .       ? 
N1    Al1   H1          97.3(7)   .      .  .       ? 
C2    Al1   C1       118.34(16)   .      .  .       ? 
C2    Al1   H1         107.5(8)   .      .  .       ? 
C1    Al1   H1         105.8(7)   .      .  .       ? 
N1    Al2   C3       113.69(15)   .      .  .       ? 
N1    Al2   C4       112.04(16)   .      .  .       ? 
C3    Al2   C4         118.1(2)   .      .  .       ? 
Al1   N1    Al2      115.63(10)   .      .  .       ? 
Al1   N1    C5       108.14(17)   .      .  .       ? 
Al1   N1    C6       108.08(17)   .      .  .       ? 
Al2   N1    C5       108.16(17)   .      .  .       ? 
Al2   N1    C6       108.68(18)   .      .  .       ? 
C5    N1    C6         107.9(2)   .      .  .       ? 
Al1   C1    H1A        109.5(2)   .      .  .       ? 
Al1   C1    H1B        109.5(2)   .      .  .       ? 
Al1   C1    H1C        109.5(2)   .      .  .       ? 
H1A   C1    H1B        109.5(3)   .      .  .       ? 
H1A   C1    H1C        109.5(3)   .      .  .       ? 
H1B   C1    H1C        109.5(3)   .      .  .       ? 
Al1   C2    H2A        109.5(2)   .      .  .       ? 
Al1   C2    H2B        109.5(2)   .      .  .       ? 
Al1   C2    H2C        109.5(2)   .      .  .       ? 
H2A   C2    H2B        109.5(3)   .      .  .       ? 
H2A   C2    H2C        109.5(3)   .      .  .       ? 
H2B   C2    H2C        109.5(3)   .      .  .       ? 
Al2   C3    H3C        109.5(2)   .      .  .       ? 
Al2   C3    H3B        109.5(2)   .      .  .       ? 
Al2   C3    H3A        109.5(2)   .      .  .       ? 
H3C   C3    H3B        109.5(3)   .      .  .       ? 
H3C   C3    H3A        109.5(3)   .      .  .       ? 
H3B   C3    H3A        109.5(3)   .      .  .       ? 
Al2   C4    H4B        109.5(2)   .      .  .       ? 
Al2   C4    H4C        109.5(3)   .      .  .       ? 
Al2   C4    H4A        109.5(2)   .      .  .       ? 
H4B   C4    H4C        109.5(3)   .      .  .       ? 
H4B   C4    H4A        109.5(3)   .      .  .       ? 
H4C   C4    H4A        109.5(4)   .      .  .       ? 
N1    C5    H5B        109.5(2)   .      .  .       ? 
N1    C5    H5C        109.5(2)   .      .  .       ? 
N1    C5    H5A        109.5(2)   .      .  .       ? 
H5B   C5    H5C        109.5(3)   .      .  .       ? 
H5B   C5    H5A        109.5(3)   .      .  .       ? 
H5C   C5    H5A        109.5(3)   .      .  .       ? 
N1    C6    H6B        109.5(2)   .      .  .       ? 
N1    C6    H6C        109.5(2)   .      .  .       ? 
N1    C6    H6A        109.5(2)   .      .  .       ? 
H6B   C6    H6C        109.5(2)   .      .  .       ? 
H6B   C6    H6A        109.5(2)   .      .  .       ? 
H6C   C6    H6A        109.5(2)   .      .  .       ? 

loop_
_geom_torsion_atom_site_label_1      
_geom_torsion_atom_site_label_2      
_geom_torsion_atom_site_label_3      
_geom_torsion_atom_site_label_4      
_geom_torsion_site_symmetry_1        
_geom_torsion_site_symmetry_2        
_geom_torsion_site_symmetry_3        
_geom_torsion_site_symmetry_4        
_geom_torsion                        
_geom_torsion_publ_flag              
Al1   N1    Al2   C3     . . . .  -62.6(3) ?
Al1   N1    Al2   C4     . . . .  160.4(3) ?
Al1   N1    C5    H5B    . . . .  -61.55 ?
Al1   N1    C5    H5C    . . . .  178.45 ?
Al1   N1    C5    H5A    . . . .   58.45 ?
Al1   N1    C6    H6B    . . . .  178.17 ?
Al1   N1    C6    H6C    . . . .   58.17 ?
Al1   N1    C6    H6A    . . . .  -61.83 ?
Al2   N1    Al1   C2     . . . .  57.7(3) ?
Al2   N1    Al1   C1     . . . . -165.3(3) ?
Al2   N1    Al1   H1     . . . .  -54.9(7) ?
Al2   N1    C5    H5B    . . . .  172.54 ?
Al2   N1    C5    H5C    . . . .   52.54 ?
Al2   N1    C5    H5A    . . . .  -67.46 ?
Al2   N1    C6    H6B    . . . .  -55.62 ?
Al2   N1    C6    H6C    . . . . -175.62 ?
Al2   N1    C6    H6A    . . . .   64.38 ?
N1    Al1   C2    H2A    . . . .  -54.60 ?
N1    Al1   C2    H2B    . . . . -174.60 ?
N1    Al1   C2    H2C    . . . .   65.40 ?
N1    Al1   C1    H1A    . . . .   44.93 ?
N1    Al1   C1    H1B    . . . .  -75.07 ?
N1    Al1   C1    H1C    . . . .  164.93 ?
N1    Al2   C3    H3C    . . . . -157.17 ?
N1    Al2   C3    H3B    . . . .  -37.17 ?
N1    Al2   C3    H3A    . . . .   82.83 ?
N1    Al2   C4    H4B    . . . .   84.96 ?
N1    Al2   C4    H4C    . . . .  -35.04 ?
N1    Al2   C4    H4A    . . . . -155.04 ?
C1    Al1   N1    C5     . . . .  73.3(4) ?
C1    Al1   N1    C6     . . . .  -43.3(4) ?
C1    Al1   C2    H2A    . . . .  171.10 ?
C1    Al1   C2    H2B    . . . .   51.10 ?
C1    Al1   C2    H2C    . . . .  -68.90 ?
H1A   C1    Al1   C2     . . . .  179.35 ?
H1A   C1    Al1   H1     . . . .  -60.12 ?
H1B   C1    Al1   C2     . . . .   59.35 ?
H1B   C1    Al1   H1     . . . .  179.88 ?
H1C   C1    Al1   C2     . . . .  -60.65 ?
H1C   C1    Al1   H1     . . . .   59.88 ?
C2    Al1   N1    C5     . . . .  -63.7(4) ?
C2    Al1   N1    C6     . . . .  179.7(4) ?
H2A   C2    Al1   H1     . . . .   51.47 ?
H2B   C2    Al1   H1     . . . .  -68.53 ?
H2C   C2    Al1   H1     . . . .  171.47 ?
C3    Al2   N1    C5     . . . .  58.8(4) ?
C3    Al2   N1    C6     . . . .  175.7(4) ?
C3    Al2   C4    H4B    . . . .  -50.06 ?
C3    Al2   C4    H4C    . . . . -170.06 ?
C3    Al2   C4    H4A    . . . .   69.94 ?
H3A   C3    Al2   C4     . . . . -142.86 ?
H3B   C3    Al2   C4     . . . .   97.14 ?
H3C   C3    Al2   C4     . . . .  -22.86 ?
C4    Al2   N1    C5     . . . .  -78.2(5) ?
C4    Al2   N1    C6     . . . .  38.7(5) ?
C5    N1    Al1   H1     . . . . -176.2(8) ?
C5    N1    C6    H6B    . . . .   61.45 ?
C5    N1    C6    H6C    . . . .  -58.55 ?
C5    N1    C6    H6A    . . . . -178.55 ?
H5A   C5    N1    C6     . . . .  175.14 ?
H5B   C5    N1    C6     . . . .   55.14 ?
H5C   C5    N1    C6     . . . .  -64.86 ?
C6    N1    Al1   H1     . . . .  67.2(7) ?

loop_
_geom_hbond_atom_site_label_D        
_geom_hbond_atom_site_label_H        
_geom_hbond_atom_site_label_A        
_geom_hbond_distance_DH              
_geom_hbond_distance_HA              
_geom_hbond_distance_DA              
_geom_hbond_angle_DHA                
_geom_hbond_site_symmetry_A          
### Notice sigmas on distances involving HYDROGEN atoms 
### is generally not recommended.
### this may cause reading errors in checkcif
Al1   H1    Al2   1.68(2) 1.663(19) 3.2569(14)  154.(1)   3_666   

loop_
_publ_author_name      
_publ_author_address   
,'?'  
; ? 
;  

_publ_requested_journal          '?' 
_publ_contact_author                ? 
_publ_contact_author_phone        '?' 
_publ_contact_author_fax          '?' 
_publ_contact_author_email        '?' 
_publ_section_title 
;  
 ?  
;  
_publ_section_comment  
;  
 ?  
;  
_publ_section_references 
;  
 ?  
;  
